# Supplementary material for: Mapping national information and communication technology (ICT) infrastructure to the requirements of potential digital health interventions in low- and middle-income countries
Source: J Glob Health. 2022 Dec 29;12:04094. doi: 10.7189/jogh.12.04094 (PMC9804211; doi:10.7189/jogh.12.04094)
Supplement: Online Supplementary Document [file jogh-12-04094-s001.zip]

Archive with 4 entries (4 files):
- Appendix 1_Google searched news and articles.xlsx
- Appendix 2_RESPIRE news and online articles.docx
- Appendix 3_Included papers.xlsx
- Appendix 4_Other open sources data.docx
