# Supplementary material for: Mapping national information and communication technology (ICT) infrastructure to the requirements of potential digital health interventions in low- and middle-income countries
Source: J Glob Health. 2022 Dec 29;12:04094. doi: 10.7189/jogh.12.04094 (PMC9804211; doi:10.7189/jogh.12.04094)
Supplement: Online Supplementary Document [file jogh-12-04094-s001.zip › Appendix 1_Google searched news and articles.xlsx]

## Sheet: Total
Country	Date	Seach terms	Title	URL	SERP Decription	Meta Decription	Hostname	Page Rank	Word Count	Image Count	Publication Date	Modification Date	Is Organic	AMP Version	Has SERP FAQ	Has On Page FAQ	Schema Type	Feedback on the electrification or electricity quality	Feedback
Bangladesh	2021-12-01	power outage	Bangladesh power outage: Latest News & Videos, Photos about Bangladesh power outage | The Economic Times - Page 1	https://economictimes.indiatimes.com/topic/Bangladesh-power-outage	5,000 protest as Bangladesh power outages bite ... Thousands of Bangladeshi textile workers on Wednesday surrounded two power stations and threatened to vandalise ...	Bangladesh power outage Latest Breaking News, Pictures, Videos, and Special Reports from The Economic Times. Bangladesh power outage Blogs, Comments and Archive News on Economictimes.com	economictimes.indiatimes.com	60	551	12	No Publication Date Found	No Modification Date Found	TRUE	FALSE	FALSE	FALSE	NewsMediaOrganization	-	-
Bangladesh	2021-12-01	power outage	Power cuts make households, industries suffer in Bangladesh	https://www.newagebd.net/article/101874/power-cuts-make-households-industries-suffer-in-bangladesh	Power cuts make households, industries suffer in Bangladesh ... With the country's installed power generation capacity at 22,787 MW against the ...	New Age, a Dhaka-based leading English language daily newspaper, is a major source of news of Bangladesh and international affairs	newagebd.net	49	1273	27	-	No Modification Date Found	TRUE	FALSE	FALSE	FALSE	-	-	-
Bangladesh	2021-12-01	power outage	UPDATE 2-Bangladesh power cut plunges millions into darkness | Reuters	https://www.reuters.com/article/bangladesh-power-failure-idUSL4N0SR0AT20141101	DHAKA, Nov 1 (Reuters) - Bangladesh was hit on Saturday by a major power outage that brought much of normal life to a standstill, ...	Bangladesh was hit on Saturday by a major power outage that brought much of normal life to a standstill, forced hospitals and garment factories to rely on back-up generators and even plunged the prime minister's official residence into darkness	reuters.com	69	471	0	-	No Modification Date Found	TRUE	FALSE	FALSE	FALSE	NewsArticle	-	-
Bangladesh	2021-12-01	power outage	Dhaka to have area-wise 8hr power cut daily throughout this month | The Daily Star	https://www.thedailystar.net/city/news/dhaka-have-area-wise-8hr-power-cut-daily-throughout-month-1990009	According to the Desco notice, the areas which will undergo power cuts include Dhaka North areas of Mirpur, Banani, Gulshan, Bashundhara, Uttara ...	Different areas in Dhaka will experience eight-hour power outage in turn over this month, starting from today till November 30	thedailystar.net	53	870	9	5th November 2020	7th November 2020	TRUE	FALSE	FALSE	FALSE	-	-	-
Bangladesh	2021-12-01	power outage	Electricity sector in Bangladesh - Wikipedia	https://en.wikipedia.org/wiki/Electricity_sector_in_Bangladesh	Problems in Bangladesh's electric power sector include high system losses, delays in completion of new plants, low plant efficiency, erratic power supply, ...	-	en.wikipedia.org	86	3222	7	No Publication Date Found	No Modification Date Found	TRUE	FALSE	FALSE	FALSE	Article	-	-
Bangladesh	2021-12-01	power outage	Electricity Sector in Bangladesh: Dark side of surplus power	https://www.tbsnews.net/bangladesh/energy/dark-side-surplus-power-260890	Some places witnessed power outages between five and seven times a day when the government is paying a penalty amounting to Tk9,000 crore a year ...	Some places witnessed power outages between five and seven times a day when the government is paying a penalty amounting to Tk9,000 crore a year for keeping the power companies’ capacity unused	tbsnews.net	47	1360	26	14th June 2021	15th June 2021	TRUE	FALSE	FALSE	FALSE	Organization,BreadcrumbList	-	-
Bangladesh	2021-12-01	power outage	Bangladesh: Power cuts in Dhaka region	https://www.garda.com/crisis24/news-alerts/61176/bangladesh-power-cuts-in-dhaka-region	Power cuts in Dhaka to continue through at least Saturday, May 27, due to heatwave.	Power cuts in Dhaka to continue through at least Saturday, May 27, due to heatwave	garda.com	49	888	6	-	No Modification Date Found	TRUE	FALSE	FALSE	FALSE	NewsArticle	-	-
Bangladesh	2021-12-01	power outage	Electricity Returns to Bangladesh After Power Failure - The New York Times	https://www.nytimes.com/2014/11/02/world/asia/power-grid-failure-puts-bangladesh-in-the-dark.html	Power failures are common in Bangladesh, and more than a third of the country's roughly 160 million people lack access to electricity. This ...	The whole country lost power for an hour on Saturday after a transmission line in the grid failed	nytimes.com	84	586	1	1st November 2014	1st November 2014	TRUE	FALSE	FALSE	FALSE	NewsArticle,NewsMediaOrganization,BreadcrumbList	-	-
Bangladesh	2021-12-01	power outage	Power outage for 35 times in a day!..	https://www.daily-bangladesh.com/english/Power-outage-for-35-times-in-a-day/60390	Habiganj Correspondentdaily-bangladesh.com. Published: 18:21 22 May 2021. A- A A+. Habiganj city is in darkness due to power outage ...	The power outage has become a major problem in Habiganj city. Even after applying for the solution, the city dwellers are not getting any proper solution. It was learned that there has been a power outage 35 times in 24 hours in the city	daily-bangladesh.com	46	1029	30	No Publication Date Found	No Modification Date Found	TRUE	FALSE	FALSE	FALSE	NewsArticle,Organization,ImageObject,BreadcrumbList	-	-
Bangladesh	2021-12-01	power outage	Bangladesh electricity blackouts after power line fails - BBC	https://www.bbc.com/news/world-asia-29861485	Bangladesh has been hit by major blackouts after a power line connecting the country to India's electricity grid failed, reports say. · The ...	Bangladesh has been hit by major blackouts after a power line connecting the country to India's electricity grid failed, reports say. · The ...	-	-	-	-	-	No Modification Date Found	TRUE	FALSE	FALSE	FALSE	-	-	-
Bangladesh	2021-12-01	power outage	Power Sector Reforms in Bangladesh - Energy - USAID	https://www.usaid.gov/energy/sure/bangladesh/power-sector-reform	At the same time, electricity system losses have fallen to about 8 percent and system reliability (measured by duration and frequency of outages) ...	At the same time, electricity system losses have fallen to about 8 percent and system reliability (measured by duration and frequency of outages) ...	-	-	-	-	-	No Modification Date Found	TRUE	FALSE	FALSE	FALSE	-	-	-
Bangladesh	2021-12-01	power outage	Bangladesh Power Restored After Nationwide Blackout - WSJ	https://www.wsj.com/articles/bangladesh-power-restored-after-nationwide-blackout-1414915894	Power has been restored to most parts of Bangladesh after a 12-hour outage plunged the nation of 150 million people into darkness.	Power has been restored to most parts of Bangladesh after a 12-hour outage plunged the nation of 150 million people into darkness	-	75	509	17	-	No Modification Date Found	TRUE	FALSE	FALSE	FALSE	-	-	-
Bangladesh	2021-12-01	power outage	National Blackout: Bangladesh Hit By Massive Power Outage	https://www.npr.org/sections/thetwo-way/2014/11/01/360656591/national-blackout-bangladesh-in-massive-power-outage	An electrical link that supplies Bangladesh's power grid with electricity from India failed Saturday, plunging most of the country into a ...	An electrical link that supplies Bangladesh's power grid with electricity from India failed Saturday, plunging most of the country into a ...	-	-	-	-	-	No Modification Date Found	TRUE	FALSE	FALSE	FALSE	-	-	-
Bangladesh	2021-12-01	power outage	A guide to the power sector in Bangladesh - Open to Export	https://opentoexport.com/article/power-sector-in-bangladesh-3/	It has been estimated that power outage in Bangladesh results a loss of annual industrial output of $1 billion. Power is one of the major reasons for slow ...	The revised power generation policy of Bangladesh provides a number of incentives for foreign investment in the power sector to solve the demand-supply gap	opentoexport.com	43	2113	3	No Publication Date Found	20th July 2017	TRUE	FALSE	FALSE	FALSE	-	-	-
Bangladesh	2021-12-01	power outage	Bangladesh Hit by Major Power Outage	https://www.voanews.com/a/bangladesh-hit-by-major-power-outage/2504406.html	Authorities have been working to restore power to the densely populated country. This was Bangladesh's worst electricity outage since 2007, ...	Country suffered nationwide blackout Saturday after transmission line failed, leaving homes and businesses without electricity	voanews.com	59	428	15	-	No Modification Date Found	TRUE	FALSE	FALSE	FALSE	NewsArticle	-	-
Bangladesh	2021-12-01	power outage	Internal technical issues were cause of power outage	https://www.thehindubusinessline.com/news/world/Internal-technical-issues-were-cause-of-power-outage-Bangladesh/article20901735.ece	Bangladesh today said the worst nationwide power outage in recent years was not caused by a glitch in a transmission line from India but was ...	Bangladesh today said the worst nationwide power outage in recent years was not caused by a glitch in a transmission line from India but was ...	-	-	-	-	-	No Modification Date Found	TRUE	FALSE	FALSE	FALSE	-	-	-
Bangladesh	2021-12-01	power outage	Electric Energy Access in Bangladesh	https://teee.eu/index.php/TEEE/article/downloadSuppFile/13/2	In Bangladesh, it is common about 4 - 6 h of power outage per day in rural areas, but summer season the number of hours rises to 6 - 8 h, mostly during ...	In Bangladesh, it is common about 4 - 6 h of power outage per day in rural areas, but summer season the number of hours rises to 6 - 8 h, mostly during ...	-	-	-	-	No Publication Date Found	No Modification Date Found	TRUE	FALSE	FALSE	FALSE	-	-	-
Bangladesh	2021-12-01	power outage	Power outage likely this summer as well | Prothom Alo	https://en.prothomalo.com/bangladesh/news/173000/Power-outage-likely-this-summer-as-well	In the face of power outage the previous season, the government issued a few work orders ... UNGA adopts resolution to graduate Bangladesh from LDC category.	The government has tried to keep the summer before the general elections, free from power outage, official initiatives suggest.However, nothing works so far as to whether uninterrupted supply of electricity will not be possible this time around.This summer is rather set to see hundreds of megawatt of power shortage, suggest records of power distributing companies.The signs of what is..	en.prothomalo.com	48	492	4	No Publication Date Found	No Modification Date Found	TRUE	FALSE	FALSE	FALSE	BreadcrumbList,Article,NewsArticle	-	-
Bangladesh	2021-12-01	power outage	List of major power outages - Wikiwand	https://www.wikiwand.com/en/List_of_major_power_outages	On November 1, Bangladesh suffered a nationwide power outage for almost 10 hours. Power was lost at around 11:30 am and restored to most areas by 11:00 pm.	This is a list of notable wide-scale power outages. To be included, the power outage must conform to all of the following criteria	wikiwand.com	55	281	3	No Publication Date Found	No Modification Date Found	TRUE	FALSE	FALSE	FALSE	-	-	-
Bangladesh	2021-12-01	power outage	Bangladesh Energy Situation - energypedia	https://energypedia.info/wiki/Bangladesh_Energy_Situation	Bangladesh suffers a crisis of regular power outages, for about 4-6 hours/day in rural areas, reaching up to 6-8 hours during summer times.	-	energypedia.info	47	9305	50	-	No Modification Date Found	TRUE	FALSE	FALSE	FALSE	-	-	-
Bangladesh	2021-12-01	power outage	Nationwide blackout hits Bangladesh	https://www.livemint.com/Industry/ruf5LLzQossNuRcH6LniFP/Nationwide-blackout-hits-Bangladesh.html	Dhaka: A massive nationwide power blackout hit Bangladesh on Saturday ... Engineers “are working to fix the outage", senior power ministry ...	The national grid tripped close to mid-day, said a senior power ministry official	livemint.com	58	774	4	1st November 2014	1st November 2014	TRUE	FALSE	FALSE	FALSE	BreadcrumbList,NewsArticle,WebPage,SiteNavigationElement	-	-
Bangladesh	2021-12-01	power outage	Bangladesh suffers nationwide blackout after line transferring power from India fails | National Post	https://nationalpost.com/news/bangladesh-suffers-nationwide-blackout-after-line-transferring-power-from-india-fails	Bangladesh was struggling to restore power hours after a transmission ... Power outages blamed on inefficient and dated grid infrastructure, ...	Bangladesh was struggling to restore power hours after a transmission line bringing electricity from neighbouring India failed on Saturday	nationalpost.com	57	1195	42	-	No Modification Date Found	TRUE	FALSE	FALSE	FALSE	WebSite,NewsArticle	-	-
Bangladesh	2021-12-01	power outage	Bangladesh Power - This Cummins 1250 kVA Diesel ...	https://dieselgeneratordirect.uk/blog/post/bangladesh-diesel-generator.html	Power cuts are so frequent in Bangladesh for a variety of reasons. Increasing demand for electricity, limited resources and budgetary ...	Power cuts are so frequent in Bangladesh for a variety of reasons. Increasing demand for electricity, limited resources and budgetary ...	-	-	-	-	-	No Modification Date Found	TRUE	FALSE	FALSE	FALSE	-	-	-
Bangladesh	2021-12-01	power outage	Policy and Regulatory Environment for Utility-Scale Energy ...	https://www.nrel.gov/docs/fy21osti/80569.pdf	Bangladesh electricity consumers still experience outages and poor power quality despite adequate installed capacity. On the demand side, population growth ...	Bangladesh electricity consumers still experience outages and poor power quality despite adequate installed capacity. On the demand side, population growth ...	-	-	-	-	-	No Modification Date Found	TRUE	FALSE	FALSE	FALSE	-	-	-
Bangladesh	2021-12-01	power outage	The 11 Biggest Power Blackouts | the Blackout report	https://www.theblackoutreport.co.uk/2020/12/07/11-biggest-blackouts/	We count down the largest ever power cuts the world has ever seen. ... Bangladesh Blackout 1 November 2014 (affected 150 million people).	We count down the largest ever power cuts the world has ever seen. See what's #1 on the list of blackouts that left millions of people in the dark	theblackoutreport.co.uk	40	3845	4	7th December 2020	8th December 2020	TRUE	FALSE	FALSE	FALSE	-	-	-
Bangladesh	2021-12-01	power outage	Amphan kills 21 in Bengal, Odisha, Bangladesh; Centre to send teams to assess damage in India	https://scroll.in/latest/962521/cyclone-amphan-kills-12-people-in-west-bengal-power-outages-in-several-areas-of-kolkata	Electric outage in Phool Bagan, Kolkata caused due to the cyclone. Please pray for the ones who are not fortunate enough to have proper ...	Union Cabinet Secretary Rajiv Gauba reviewed the situation in the affected areas of West Bengal and Odisha	scroll.in	52	1355	1	-	No Modification Date Found	TRUE	FALSE	FALSE	FALSE	NewsArticle,Organization,WebSite,BreadcrumbList	-	-
Bangladesh	2021-12-01	power outage	The Welfare Impacts of Rural Electrification in Bangladesh - jstor	https://www.jstor.org/stable/41323350	Bangladesh was just over 30 percent; thus, households with electricity ... oping countries, power outage and voltage fluctuation are common problems that.	Bangladesh was just over 30 percent; thus, households with electricity ... oping countries, power outage and voltage fluctuation are common problems that.	-	-	-	-	-	No Modification Date Found	TRUE	FALSE	FALSE	FALSE	-	-	-
Bangladesh	2021-12-01	electricity issue	Bangladesh - Power and Energy	https://www.trade.gov/country-commercial-guides/bangladesh-power-and-energy	Demand for electricity in Bangladesh is projected to reach 50,000 ... Still, the reliability and quality of electricity remain major issues.	This is a best prospect industry sector for this country. Includes a market overview and trade data	trade.gov	51	1248	4	-	No Modification Date Found	TRUE	FALSE	FALSE	FALSE	-	-	-
India	2021-11-28	100% electrification	100% electrification: Assessing ground reality	https://www.brookings.edu/opinions/100-electrification-assessing-ground-reality/	100% electrification: Assessing ground reality ... Content from the Brookings Institution India Center is now archived. After seven years of an ...	-	brookings.edu	62	2408	4	2nd April 2019	2nd April 2019	TRUE	FALSE	FALSE	FALSE	NewsArticle	The objective of providing Power for All has been a very good initiative by the Government of India, and it has been undertaken with limited success. The fear with the narrative that all households now have electrical connections is that those that are left out will find it difficult to get a connection, especially once the interest or target has been achieved on paper as per DISCOMs.	-
India	2021-11-28	100% electrification	Modi Announces 100% Electrification – But That Doesn't Mean Everyone Has Power	https://thewire.in/government/narendra-modi-government-rural-electrification-power	New Delhi: After missing the initial deadline of May 2017, the Narendra Modi government announced on Sunday morning that the electrification ...	While the announcement and achievement are significant, it must be noted that electrification of villages does not translate into electrification of households and is certainly no guarantee for power availability	thewire.in	53	1261	4	2018-04-29	No Modification Date Found	TRUE	FALSE	FALSE	FALSE	-	While the announcement and achievement are significant, it is still largely symbolic and not substantive in nature as electrification of villages does not translate into electrification of households and is certainly no guarantee for power availability. Why? There are three major issues at stake that indicate the enormity of the task that still lies ahead that the Modi government should consider.…	-
India	2021-11-28	100% electrification	Is 100% electrification another myth before polls?	https://www.downtoearth.org.in/news/energy/is-100-electrification-another-myth-before-polls--62653	On the eve of New Year, the government declared 25 states (and union territories) as having achieved 100 per cent household electrification.	As with most govt schemes, real efficacy of Saubhagya scheme remains unclear &amp; there is reason to question&nbsp; if the real goal of power for all was traded in for election rhetoric&nbsp;	downtoearth.org.in	49	1081	7	-	No Modification Date Found	TRUE	FALSE	FALSE	FALSE	-	However, our survey found a comparable number of instances where beneficiaries rejected connections because of their inability to pay monthly bills. Not surprisingly, these households were classified as ‘unwilling’, and added to the section of electrified households, thereby inflating the numbers. This gross misrepresentation must be acknowledged.	-
India	2021-11-28	100% electrification	The dark side to 100% electrification of India - Rediff.com Business	https://www.rediff.com/business/column/the-dark-side-to-100-electrification-of-india/20190412.htm	India has achieved 100 per cent electrical connectivity, but 100 per cent electrification remains a long-drawn task, says Shreya Jai.	India has achieved 100 per cent electrical connectivity, but 100 per cent electrification remains a long-drawn task, says Shreya Jai	rediff.com	55	1464	14	2019-04-12	No Modification Date Found	TRUE	FALSE	FALSE	FALSE	Article,WebPage	India has achieved 100 per cent electrical connectivity, but 100 per cent electrification remains a long-drawn task, says Shreya Jai. Where's the money? Infrastructure creation took place at a pace faster than discoms' reform. The discoms that will cater to increased demand and execute multiple power schemes are sick, again.	-
India	2021-11-28	100% electrification	100% Rural Electrification in India: Myth or Reality? | SpringerLink	https://link.springer.com/chapter/10.1007/978-981-13-9310-5_6	The Government of India announced 100% rural electrification under the scheme in April 2018 (PTI 2018). This scheme was the last scheme to ...	Electricity is a foundation for basic development needs and essential for the betterment of lives. Limited or no access of electricity has a negative impact on growth and affects basic services like..	link.springer.com	66	353	2	2019-08-11	No Modification Date Found	TRUE	FALSE	FALSE	FALSE	-	As per the standard definition, a village is announced electrified if 10% of its households have access to the electricity. This definition was much criticized by various stakeholders when the Government of India announced 100% rural electrification in the country on April 29, 2018. The clear picture tells that only 83% of the rural electrification is attained till date. In view of above, the def…	-
India	2021-11-28	100% electrification	100% rural electrification no measure of power connectivity; ailing discoms, unreliable supply larger problem, says survey-India News , Firstpost	https://www.firstpost.com/india/100-rural-electrification-no-measure-of-power-connectivity-ailing-discoms-unreliable-supply-larger-problem-says-survey-6083181.html	100% rural electrification no measure of power connectivity; ailing discoms, unreliable supply larger problem, says survey.	The survey found that mere access to the grid electricity doesn't ensure that rural customers can actually use electricity. High dependence on diesel generators and rural household consumption remaining much lower than national residential consumption are all telltale signs	firstpost.com	57	1277	6	14th February 2019	14th February 2019	TRUE	FALSE	FALSE	FALSE	ImageObject,BreadcrumbList	Highlighting the findings of the report, Sidhartha Vermani, senior director, SPI said, “Electricity access, measured by availability of grid infrastructure stands high across villages. However, the adoption of electric connection has not improved everywhere and across different customer segments. Rural microenterprises largely remain unconnected from the grid and rely upon diesel generators among…	-
India	2021-11-28	100% electrification	Rural India struggles to get 100% electrification - The Sunday Guardian Live	https://www.sundayguardianlive.com/news/11103-rural-india-struggles-get-100-electrification	The Centre is pushing for rural electrification in a big way but 100% household connectivity remains a big challenge.	The Centre is pushing for rural electrification in a big way but 100% household connectivity remains a big challenge.As per the Power Ministry’s latest figures, as many as 14,492 out of 18,452 (79%) villages have been electrified in the last three years. However, 100% household electricity has been provided in only	sundayguardianlive.com	47	470	7	30th September 2017	No Modification Date Found	TRUE	FALSE	FALSE	FALSE	WebSite	As per the Power Ministry’s latest figures, as many as 14,492 out of 18,452 (79%) villages have been electrified in the last three years. However, 100% household electricity has been provided in only 1,180 villages (out of 14,492). That means just 8% of the “electrified” villages have “100% power connectivity”. Many states have less than 50% of electrification—Bihar (47%), Jharkhand (44%), Nagala…	-
India	2021-11-28	100% electrification	100% RURAL ELECTRIFICATION? The Reality Check | Electrical India Magazine on Power & Electrical products, Renewable Energy, Transformers, Switchgear & Cables	https://www.electricalindia.in/100-rural-electrification-the-reality-check-subhajit-roy-group-editor/	Power Minister RK Singh said, “The country is on path to achieve 100 per cent household electrification by 31st March, 2019 and our next ...	-	electricalindia.in	32	1633	19	2019-03-06	No Modification Date Found	TRUE	FALSE	FALSE	FALSE	BreadcrumbList	Quality of power supply It is very important that connected households receive adequate level of services because the size of the benefits of electrification depends on the reliability of electricity supply. Despite all the stories of progress and success on household electrification, availability of “quality power” remains the biggest concern.	-
India	2021-11-28	un-electrified villages	On paper, electrified villages — in reality, darkness - The Hindu	https://www.thehindu.com/opinion/op-ed/On-paper-electrified-villages-%E2%80%94-in-reality-darkness/article14176223.ece	One major source of discrepancy is regarding those villages where the GVA has noted that the village is un-electrified, yet it is counted as ...	The Centre claims to be fulfilling the Prime Minister’s plan for full rural electrification. But a close check of its own real-time data shows that the gap between official claims and ground reality is stark	thehindu.com	60	1403	37	FEBRUARY 27, 2017 17:35 IST	No Modification Date Found	TRUE	FALSE	FALSE	FALSE	NewsArticle,WebPage,Organization	A close check of its own real-time data shows that the gap between official claims and ground reality is stark - 1. villages have been declared as electrified without waiting for the government’s own representative’s verification, rendering the monitoring system redundant. 2. Another concern is that uninhabited villages have been marked as electrified. The villages Panalomali, Kusadangar, Patyeta…	-
India	2021-11-28	un-electrified villages	Modi Announces '100% Village Electrification', But 31 Million Indian Homes Are Still In The Dark	https://www.forbes.com/sites/suparnadutt/2018/05/07/modi-announces-100-village-electrification-but-31-million-homes-are-still-in-the-dark/	village electrification' still leaves 90% of the people living in India's ... un-electrified population, propelled him into office in 2014.	India's power struggle continues as experts weigh in on how to truly achieve universal access to energy. According to official data, only 1,417 of India’s 18,452 villages, or 7.3% of the total, have 100% household connectivity, and about 31 million homes are still in the dark	forbes.com	74	1637	2	May 7, 2018,03:30am EDT	No Modification Date Found	TRUE	FALSE	FALSE	FALSE	NewsArticle	Efforts to provide electricity to every Indian have historically been hampered by poorly designed and implemented schemes that encouraged contractors to do the bare minimum to make sure a village qualified as electrified, resulting in inconsistencies in official data, and glaring disparities on the ground. The government deems a village “electrified” if power cables from the grid reach a transfor…	-
India	2021-11-28	un-electrified villages	Centre aims to power each un-electrified hamlet, habitation by year-end | Business News,The Indian Express	https://indianexpress.com/article/business/business-others/centre-aims-to-power-each-un-electrified-hamlet-habitation-by-year-end-narendra-modi-5159218/	It added: “Electrification of all these villages has been reported complete by all the concerned states. Some of the households in sub-village ...	At least 3.14 crore rural households still without access to electricity — about 17 per cent of the total 17.99 crore rural households	indianexpress.com	59	1514	47	2nd May 2018	2nd May 2018	TRUE	FALSE	FALSE	FALSE	BreadcrumbList,WebSite,Organization,NewsArticle,Person	According to the government’s 2006 rural electrification policy, a village is deemed “electrified” if basic infrastructure, such as a transformer and distribution lines, have been set up in the inhabited locality, which includes a “Dalit Basti”. According to norms, at least 10 per cent of households of such a village should have access to electricity through the basic infrastructure established. …	-
India	2021-11-28	un-electrified villages	After Over 70 Years Of Independence, India Completes Electrification Of All Of Its Villages	https://www.moneycontrol.com/news/india/after-over-70-years-of-independence-india-completes-electrification-of-all-of-its-villages-2559727.html	As per government records, by April 1, 2015, India had about 18452 unelectrified villages. Since then, until April 28 this year, ...	As per government records, by April 1, 2015, India had about 18,452 unelectrified villages. Since then, until April 28 this year, India managed to electrify close to 16 and a half villages every day	moneycontrol.com	56	1384	54	APRIL 29, 2018	No Modification Date Found	TRUE	FALSE	FALSE	FALSE	WebPage,BreadcrumbList	Didn't question the electrification figure but quote teh defination of 'electrification' - Ref: An electrified village as per the government definition, has the following: (i) provision of basic infrastructure such as distribution transformers and lines in the inhabited locality, (ii) provision of electricity in public places like schools, panchayat office, health centers, dispensaries, and commu…	-
India	2021-11-28	un-electrified villages	India: All rural villages are now electrified, New Delhi government	https://www.esi-africa.com/regional-news/brics/india-all-census-villages-are-now-electrified/	The National Democratic Alliance (NDA) census estimated there were 18,452 un-electrified villages. During project rollout it was found out ...	According to New Delhi government data, all of India’s 597,464 census villages have been electrified. The last village to be brought on the national power grid was Leisang in the Senapati district of Manipur at 5.30pm on Saturday	esi-africa.com	47	876	13	1st May 2018	30th April 2018	TRUE	FALSE	FALSE	FALSE	BreadcrumbList	A village is considered electrified if 10% of households can access power along with public institutions such as schools, community and health centres etc. Houses however, continue to require continued attention to ensure electricity access.	-
India	2021-11-28	un-electrified villages	92% of villages ‘electrified’ have houses without power – Mysuru Today	https://citytoday.news/92-of-villages-electrified-have-houses-without-power/	... the previous week (15-21 August), as part of the ongoing mission to electrify the remaining 18,452 un-electrified villages in India.	-	citytoday.news	46	458	8	2016-08-25	No Modification Date Found	TRUE	FALSE	FALSE	FALSE	BreadcrumbList,NewsArticle	For those electrified villages, only 10% of house has electricity. For those homes truly electrified, quality of power is often an issue. Three-quarters of electrified homes in rural Uttar Pradesh received electricity less than 12 hours a day.	-
India	2021-11-28	un-electrified villages	Villages Electrified: Latest News, Photos, Videos on Villages Electrified - NDTV.COM	https://www.ndtv.com/topic/villages-electrified	Prime Minister Narendra Modi, in his Independence Day address to the nation on August 15, 2015, pledged to electrify all 18,452 un-electrified villages ...	Find Villages Electrified Latest News, Videos & Pictures on Villages Electrified and see latest updates, news, information from NDTV.COM. Explore more on Villages Electrified	ndtv.com	60	1803	35	14May,2018, May 01, 2018	No Modification Date Found	TRUE	FALSE	FALSE	FALSE	-	Two additional news from this link. 1.https://www.ndtv.com/india-news/nagla-khushal-village-of-uttar-pradesh-has-no-electricity-1851606 (14May,2018) This Village In Uttar Pradesh Has No Electricity District Magistrate Neha Sharma told IANS: "We will get this checked and send a report to the department concerned." ..." This particular village appears to have been left out as the number of families…	-
India	2021-11-28	un-electrified villages	India 100% Electrified: Despite PM’s 100% Electrification Claim, 15 Million Households Without Power	https://www.bloombergquint.com/global-economics/15-million-indian-households-have-meters-but-no-electricity	Uttar Pradesh has the highest number of non-electrified villages, 1,044, ... and connect about 18,374 un-electrified villages to the grid.	An electricity meter hangs on the mud wall of Deenbandhu’s house in Goiya Khurd village in Uttar Pradesh’s Chitrakoot, one of the most backward districts of India.Similar meters are installed at many houses in Goiya Khurd, but none connected to the grid. Electricity poles have not yet reached this village	bloombergquint.com	58	1583	1	08:24 PM IST, 01 Nov 2018	1st November 2018	TRUE	FALSE	FALSE	FALSE	BreadcrumbList,NewsArticle	15 Million Indian Households Have Meters But No Electricity Read more at: https://www.bloombergquint.com/global-economics/15-million-indian-households-have-meters-but-no-electricity Copyright © BloombergQuint An electricity meter hangs on the mud wall of Deenbandhu’s house in Goiya Khurd village in Uttar Pradesh’s Chitrakoot, one of the most backward districts of India. Similar meters are install…	-
India	2021-11-28	un-electrified villages	Power For All Households: Why The Naysayers Have Got It Wrong	https://swarajyamag.com/ideas/power-for-all-households-why-the-naysayers-have-got-it-wrong	Even if household electrification is talked about, the centre already ... A natural assumption would have been that un-electrified villages ...	Even if household electrification is talked about, the centre already has a plan for it	swarajyamag.com	48	1834	10	May 29, 2017 08:42 AM	No Modification Date Found	TRUE	FALSE	FALSE	FALSE	BreadcrumbList,Article	The data on household electrification is not hidden or concealed. It is provided by government itself. At no point in time in the last 20 years has village ‘electrification’ been conflated with 100 per cent household electrification. And even if household electrification is talked about, the centre already has a plan for it.	-
India	2021-11-28	un-electrified villages	India's 'last electrified village' Leisang still fighting darkness - BBC News	https://www.bbc.com/news/world-asia-india-47721497	Leisang made global news as the "last Indian village to be electrified". But the euphoria was short-lived.	Leisang made global news as the "last Indian village to be electrified". But the euphoria was short-lived	bbc.com	71	1653	0	2019-03-29	No Modification Date Found	TRUE	FALSE	FALSE	FALSE	ReportageNewsArticle	For instance, in India's most populous state of Uttar Pradesh, the rural population gets power for less than 12 hours a day even though some of the villages were connected to the grid more than two decades back. The situation in some southern states and the eastern states of West Bengal and Orissa is better, but the heart of India - Uttar Pradesh and Bihar - remains largely in darkness.	-
India	2021-11-28	un-electrified villages	One milestone crossed: Govt meets electrification target of 18,000 villages | Business Standard News	https://www.business-standard.com/article/economy-policy/milestone-crossed-govt-meets-electrification-target-of-18-000-villages-118043000022_1.html	The government started electrifying 18,000 villages, which did not have access to power, in 2015 and has already connected them to the central ...	Read more about One milestone crossed: Govt meets electrification target of 18,000 villages on Business Standard. Centre meets target of 18,000 villages but household metering remains a challenge	business-standard.com	58	1771	36	April 30, 2018 13:55 IST	No Modification Date Found	TRUE	FALSE	FALSE	FALSE	WebPage,BreadcrumbList,Organization,ViewAction	However, the amount and quality of power supply cannot be ascertained from this set of data. Besides, no clause in any rural electrification programme promises power supply throughout the day.	-
India	2021-11-28	un-electrified villages	India Together: Rural electrification: An unfinished task - 23 June 2021	https://indiatogether.org/rural-power-environment	Q. We claim to have electrified all our villages, but many people in ... with around 108,000 completely un-electrified villages connected in ...	<p>Power connections are now available nearly everywhere across rural India. However, there is a long way to go before people in villages reliably get uninterrupted electricity that can help them live and work better. <span style="color: #ff0000;">Dr Debajit Palit</span> explains what's left to be done.</p>	indiatogether.org	50	2143	47	2021-06-23	No Modification Date Found	TRUE	FALSE	FALSE	FALSE	-	There are four facets to electricity access. The first is extending connectivity to all villages. The second is to connect each household in the village. The third is to provide reliable, round-the-clock electricity along these connections, and the fourth is to make sure there is a responsive service network that takes care of metering, billing, collection, problems, and maintenance. See the full…	-
India	2021-11-28	un-electrified villages	Narendra Modi government connects all villages to electricity grid: Here's how multiple agencies contributed to achieving milestone-India News , Firstpost	https://www.firstpost.com/india/narendra-modi-government-connects-all-villages-to-electricity-grid-heres-how-multiple-agencies-contributed-to-achieving-milestone-4451443.html	“We had the instruction from the prime minister through our minister that all 18,452 un-electrified villages must be connected to the power grid ...	The Modi government has achieved an important milestone by connecting the last village in darkness on to the national power grid	firstpost.com	57	1208	6	30th April 2018	30th April 2018	TRUE	FALSE	FALSE	FALSE	ImageObject,BreadcrumbList	In twitter that they quoted, This is - ‘celebrating inefficiencies’ & taking ‘fake credit’ for Congress work.	-
India	2021-11-28	un-electrified villages	Yes, Jammu has highest number of un-electrified villages in JK - Early Times Newspaper Jammu Kashmir	http://www.earlytimes.in/newsdet.aspx?q=185473	As per the records, if there are 62 villages of Jammu un-electrified, in Kashmir valley the number of such villages is mere 27 while as in Ladakh province, ...	Peerzada Ummer Early Times Report Srinagar, Sept 22: At a time when the government is beating the trumpet of modernising the state with latest technology, startling revelations about how state is reeling under the backwardness arecoming to fore. As per the government records, there are no less than 108 villages in Jammu and Kashmir that have not seen electricity till date. The records are falsify…	earlytimes.in	45	5	1	9/22/2016 11:45:26 PM	No Modification Date Found	TRUE	FALSE	FALSE	FALSE	-	The official documents reveal further that according to the survey conducted by the state dispensation, there were as many as 62 villages in Jammu region that are as on date un-electrified. According to government sources the number of hamlets in the countryside of Jammu could be more with no electricity facilities. "That was the survey conducted at the government level. It wasn't carried out rig…	-
India	2021-11-28	un-electrified villages	Centre’s claim of 100% electrification in Odisha ‘misleading’ - OrissaPOST	https://www.orissapost.com/centres-claim-of-100-electrification-in-odisha-misleading/	The renamed rural electrification project of the NDA government claimed to have identified 3,860 un-electrified villages in Odisha and ...	-	orissapost.com	47	2473	48	4th February 2019	4th February 2019	TRUE	FALSE	FALSE	FALSE	Organization,WebSite,NewsArticle,hentry	Centre’s claim of 100% electrification in Odisha ‘misleading’	-
India	2021-11-28	un-electrified villages	92 pc of villages ‘electrified’ have houses without power | India News – India TV	https://www.indiatvnews.com/news/india-92-pc-of-villages-electrified-have-houses-without-power-345162	However, 92 per cent of the 10072 newly-electrified villages include ... to electrify the remaining 18,452 un-electrified villages in India.	As many as 78 per cent of the 18,452 inhabitable villages the government set out to provide with power have been 'electrified'. However, 92 per cent of the 10,072 newly-electrified villages include homes which do not have electricity	indiatvnews.com	53	1502	68	25th August 2016	25th August 2016	TRUE	FALSE	FALSE	FALSE	WebSite,SiteNavigationElement,SiteNavigationElement,SiteNavigationElement,SiteNavigationElement,SiteNavigationElement,SiteNavigationElement,SiteNavigationElement,SiteNavigationElement,SiteNavigationElement,SiteNavigationElement,SiteNavigationElement,NewsArticle,BreadcrumbList,Organization	However, to say these villages will be "electrified" is not to say all their residents will enjoy electricity, FactChecker reported in 2015. Only 10 per cent of homes in a village are required to actually have electricity for a village to be declared "electrified" by the Ministry of Power. Of those homes truly electrified, quality of power is often an issue. Three-quarters of electrified homes in…	-
India	2021-11-28	un-electrified villages	Fact Checking Government claims on Electrification of Villages & Homes	https://factly.in/fact-checking-government-claims-on-electrification-of-villages-homes/	Fact Checking Government claims on Electrification of Villages & Homes. ... government electrified more than 18000 un-electrified villages ...	Fact Checking Government claims on Electrification of Villages & Homes	factly.in	49	885	9	26th October 2018	No Modification Date Found	TRUE	FALSE	FALSE	FALSE	Article	Claim: Every village has been electrified under Deen Dayal Upadhyaya Gram Jyoti Yojana. Fact: While all inhabited villages as per the census were electrified by April 2018, this is not an achievement of the current government alone and not under the DDUGJY. Hence, the claim is MISLEADING.	-
India	2021-11-28	un-electrified villages	92% of 'electrified' villages have houses without power - Sentinelassam	https://www.sentinelassam.com/editorial/92-of-electrified-villages-have-houses-without-power/	... the previous week (15-21 August), as part of the ongoing mission to electrify the remaining 18,452 un-electrified villages in India.	By Charlie MoloneyAs many as 78 per cent of the 18,452 inhabitable villages the government set out to provide with power have been &ldquo;electrified&rdquo;. However, 92 per cent of the 10,072..	sentinelassam.com	47	585	3	25th August 2016	25th August 2016	TRUE	FALSE	FALSE	FALSE	Article,NewsArticle,NewsMediaOrganization,WebSite,BreadcrumbList,ItemList,WebPage	However, to say these villages will be “electrified” is not to say all their residents will enjoy electricity, FactChecker reported in 2015. Only 10 per cent of homes in a village are required to actually have electricity for a village to be declared “electrified” by the Ministry of Power. Of those homes truly electrified, quality of power is often an issue. Three-quarters of electrified homes in…	-
India	2021-11-28	un-electrified villages	Despite PM’s 100% Electrification Claim, 15 Million Households--Equivalent To All Households In South Korea--Without Power	https://www.factchecker.in/despite-pms-100-electrification-claim-15-million-households-equivalent-to-all-households-in-south-korea-without-power/	The central government's village-wise household electrification data ... since September 2017, aimed at electrifying every un-electrified ...	Chitrakoot (Uttar Pradesh): An electricity meter hangs on the mud wall of Deenbandhu’s house in Goiya Khurd village in Uttar Pradesh’s Chitrakoot, one of the most backward districts of India. ..	factchecker.in	44	1805	10	1st November 2018	1st November 2018	TRUE	FALSE	FALSE	FALSE	Article,Organization,WebSite,BreadcrumbList,ItemList,WebPage	“My meter was installed on April 27, 2018. I have no idea when the electricity connection will reach here,” Deenbandhu, who uses only one name, told FactChecker when we visited the village on May 19, 2018. Nearly a month after the prime minister claimed 100% rural electrification, this village was unconnected.	-
India	2021-11-28	un-electrified villages	un-electrified-areas News | Latest News on un-electrified-areas - Times of India	https://m.timesofindia.com/topic/un-electrified-areas/news/	Check out for the latest news on un-electrified-areas along with ... 102 villages in Jammu region "un-electrified": Minister Sunil Kumar.	Check out for the latest news on un-electrified-areas along with un-electrified-areas live news at Times of India	m.timesofindia.com	53	967	22	No Publication Date Found	No Modification Date Found	TRUE	FALSE	FALSE	FALSE	ItemList	100% electrification still a distant dream for four states Read more at: http://timesofindia.indiatimes.com/articleshow/67339870.cms?utm_source=contentofinterest&utm_medium=text&utm_campaign=cppst	-
India	2021-11-28	un-electrified villages	'So Many Villages Have Been Electrified'. Here Is the Problem With Saying That | HuffPost null	https://www.huffpost.com/archive/in/entry/so-many-villages-have-bee_b_9224378	Close to 97% of the population without electricity lives in villages that already have an electric grid or in un-electrified areas of otherwise ...	According to the Ministry of Power, "A village will be deemed to be electrified if electricity is used in the inhabited locality within the revenue boundary of the village for any purpose whatsoever." In essence, an electrified village doesn't mean that all the people living in it are able to use that electricity. That is like saying that everybody must be well fed in a town just because there's …	huffpost.com	63	1265	5	22nd February 2016	15th July 2016	TRUE	FALSE	FALSE	FALSE	BlogPosting	For any massive electrification programme, the country needs to create affordable electricity and a lot of it if the government wants to achieve its targets. An opinion column pointed out last year in The Hindu, the percentage of electrified villages may not be an accurate indicator of electricity reaching the masses, the reason being the manner in which an electrified village is defined.	-
India	2021-11-28	redirected news from the searched news	All villages in India now have access to electricity, Prime Minister Narendra Modi has announced. This was achieved on Saturday when a remote village in the north-eastern state of Manipur became the last to be connected to the grid. A village is considered electrified if 10% of its homes and all public buildings are connected to the grid. World Bank figures show around 200 million people in India…	https://www.bbc.co.uk/news/world-asia-in+E59:P59dia-43946049	India says all villages have electricity	-	-	-	-	-	2018-04-30	No Modification Date Found	-	-	-	-	-	India says all villages have electricity	-
Indonesia	2021-11-28	electricity network problem+papua	Papua New Guinea: Improved access to reliable, affordable energy	https://www.worldbank.org/en/news/press-release/2021/04/06/papua-new-guinea-improved-access-to-reliable-affordable-energy	World Bank project to support urgent improvements to electricity ... PNG's 8.6 million people having access to grid-connected electricity.	World Bank project to support urgent improvements to electricity infrastructure, and drive improved performance from PNG Power Limited	worldbank.org	62	668	10	-	2021-04-05	TRUE	FALSE	FALSE	FALSE	-	-	The PNG Energy Utility Performance and Reliability Improvement Project (EUPRIP) comes at a crucial time for PNG, with Papua New Guineans across the country facing major challenges with poor access to electricity, and even for those with access; unreliable power supplies and lengthy blackouts that are impacting homes, businesses and the delivery of critical services.
Indonesia	2021-11-28	electricity network problem+papua	Indonesia said a broken cable caused an internet blackout in West Papua. Locals aren’t buying it. - Rest of World	https://restofworld.org/2021/west-papua-deliberate-internet-blackout/	Jayapura is the capital of Indonesia's West Papua province. ... Southeast Asia Freedom of Expression Network (Safenet), a Bali-based NGO.	Internet restrictions are often used to disrupt separatist groups, but the blackouts have shut down schools and hospitals	restofworld.org	51	1074	4	20th May 2021	No Modification Date Found	TRUE	FALSE	FALSE	FALSE	BreadcrumbList	-	Indonesia said a broken cable caused an internet blackout in Papua. Locals aren’t buying it
Indonesia	2021-11-28	electricity network problem+papua	Power outages in Papua New Guinea’s three main grids the result of inadequate maintenance, not installed capacity: review - Business Advantage PNG	https://www.businessadvantagepng.com/power-outages-in-papua-new-guineas-three-main-grids-the-result-of-inadequate-maintenance-not-installed-capacity-review/	While it was difficult to put a price on fixing the transmission and network issues, Murray says, it is estimated to run into the 'hundreds of ...	An analysis of Papua New Guinea's three main power grids has revealed that inadequate maintenance of plants and the transmission lines is the primary cause of frequent power outages, according to a review conducting by London-based consultants, Economic Consulting Associates. The review also comes with some recommendations	businessadvantagepng.com	46	1983	23	13th January 2016	No Modification Date Found	TRUE	FALSE	FALSE	FALSE	-	-	‘The key issue is that the power cannot be delivered to the consumer in a reliable way, due to poor availability of generating assets and deficiencies in the maintenance and operation of the transmission grids’
Indonesia	2021-12-28	electricity network problem+papua	The internet shutdown in Papua threatens Indonesia's democracy and its people's right to free speech - Opinion - The Jakarta Post	http://www.thejakartapost.com/academia/2019/09/02/the-internet-shutdown-in-papua-threatens-indonesias-democracy-and-its-peoples-right-to-free-speech.html	A number of parties have protested against the government's decision. One of them is the South East Asia Freedom of Expression Network (SAFEnet) ...	In the context of Papua, without the internet, it would be difficult for a group of people that experience injustice and discrimination to tell their stories to foster the much-needed awareness of these injustices.Because of this, limitations on internet access should be regarded as an attack on democracy	thejakartapost.com	57	1460	8	September 2, 2019	No Modification Date Found	TRUE	FALSE	FALSE	FALSE	-	India says all villages have electricity+E59:P59	The internet shutdown in Papua threatens Indonesia's democracy and its people's right to free speech
Pakistan	2021-12-01	electricity issues in Pakistan	Pakistan’s unexpected dilemma: too much electricity - Newspaper - DAWN.COM	https://www.dawn.com/news/1609241	But even as supply surges, electricity is still not reaching up to 50 million people in Pakistan who need it, according to a 2018 World Bank report, though expansion of transmission lines is planned. Power outages also remain common, with a transmission problem just last month leaving many major cities in the dark.	Large-scale construction of new power plants — largely coal-fired ones funded by China — has dramatically boosted energy capacity	dawn.com	58	1351	44	25th February 2021	25th February 2021	TRUE	-	FALSE	FALSE	organization,BreadcrumbList,NewsArticle	-	-
Pakistan	2021-12-01	electricity issues in Pakistan	IMPACT OF ELECTRICITY SHORTAGE ON DAILY ROUTINES	https://www.jstor.org/stable/43735192	Electricity shortage is one of the key problems in Pakistan (Sakrani, et al. 2. Pakistan is facing electricity shortfall and load shedding which ranges from ...	Electricity shortage is one of the key problems in Pakistan (Sakrani, et al. 2. Pakistan is facing electricity shortfall and load shedding which ranges from ...	-	-	-	-	-	No Modification Date Found	TRUE	FALSE	FALSE	FALSE	-	-	-
Pakistan	2021-12-01	electricity issues in Pakistan	Power shortages in Pakistan: Causes and Solutions	https://cdpr.org.pk/wp-content/uploads/2018/07/Power-outages-final-brief.pdf	In the last decade, frequent power outages have instigated many law and order problems in Pakistan and. In brief. Interruptions in electric supply has hurt.	In the last decade, frequent power outages have instigated many law and order problems in Pakistan and. In brief. Interruptions in electric supply has hurt.	-	-	-	-	No Publication Date Found	No Modification Date Found	TRUE	FALSE	FALSE	FALSE	-	-	-
Pakistan	2021-12-01	electricity issues in Pakistan	Power crisis worsens in Pak, citizens suffer 16 hours of load-shedding | Business Standard News	https://www.business-standard.com/article/international/power-crisis-worsens-in-pak-citizens-suffer-16-hours-of-load-shedding-121070300064_1.html	Pakistan is reeling under heavy load-shedding resulting in leaving citizens without electricity for 16 hours. Citizens from several cities ...	Read more about Power crisis worsens in Pak, citizens suffer 16 hours of load-shedding on Business Standard. Pakistan is reeling under heavy load-shedding resulting in leaving citizens without electricity for 16 hours	business-standard.com	58	1465	19	-	No Modification Date Found	TRUE	FALSE	FALSE	FALSE	WebPage,BreadcrumbList,Organization,ViewAction	-	-
Pakistan	2021-12-01	electricity issues in Pakistan	Bloomberg - Are you a robot?	https://www.bloomberg.com/news/articles/2021-01-27/pakistan-struggles-to-tackle-an-unfamiliar-glut-of-electricity	After spending decades tackling electricity shortages, Pakistan now faces a new and unfamiliar problem: too much generation capacity.	-	bloomberg.com	72	87	0	-	No Modification Date Found	TRUE	FALSE	FALSE	FALSE	-	-	-
Pakistan	2021-12-01	electricity issues in Pakistan	Transforming the power sector in developing countries: Geopolitics, poverty, and climate change in Pakistan - Atlantic Council	https://www.atlanticcouncil.org/in-depth-research-reports/issue-brief/transforming-the-power-sector-in-developing-countries-geopolitics-poverty-and-climate-change-in-pakistan/	As a largely rural country, Pakistan faces major challenges in providing affordable and reliable electricity to its population.	As the South and Southeast Asian region faces increasing energy demand due to both population and economic growth, countries like Pakistan must meet that demand	atlanticcouncil.org	54	8990	3	9th January 2020	26th October 2021	TRUE	FALSE	FALSE	FALSE	-	-	-
Pakistan	2021-12-01	electricity issues in Pakistan	(PDF) Electricity Crisis In Pakistan Causes And Solutions ...	https://www.researchgate.net/publication/281871457_Electricity_Crisis_In_Pakistan_Causes_And_Solutions_The_Detrimental_Effects_Of_Load_Shedding_On_Various_Sectors_Of_Life_In_Pakistan	Pakistan has acute electricity problem that requires increased domestic attention to the problem and pursuit of regional solution, both to ...	Pakistan has acute electricity problem that requires increased domestic attention to the problem and pursuit of regional solution, both to ...	-	-	-	-	-	No Modification Date Found	TRUE	FALSE	FALSE	FALSE	-	-	-
Pakistan	2021-12-01	electricity issues in Pakistan	What’s keeping Pakistan in the dark?	https://blogs.worldbank.org/endpovertyinsouthasia/what-s-keeping-pakistan-dark	Electricity underpricing and failure to collect electricity bills have triggered a vicious “circular debt” problem, leading to power outages. A ...	Nearly 50 million Pakistanis still lack access to grid electricity. Power distortions cost Pakistan’s economy much more than previously estimated: $18 billion in fiscal year 2015—that is 6.5 percent of the country’s economy. Credit: Curt Carnemark/ World Bank [[tweetable]]From 1990 to 2010, 91 million people In Pakistan received electricity for the ..	blogs.worldbank.org	57	800	3	-	No Modification Date Found	TRUE	FALSE	FALSE	FALSE	-	-	-
Pakistan	2021-12-01	electricity issues in Pakistan	Forecasting of Pakistan's Net Electricity Energy Consumption ...	https://www.sciencedirect.com/science/article/pii/S1876610214030446/pdf?md5=791f60901d9ef2a195fbfbf9025c6a61&pid=1-s2.0-S1876610214030446-main.pdf	addition to the above factors, there are some issues in Pakistan regarding energy security and infrastructure up-gradation for reliable electricity supplies ...	addition to the above factors, there are some issues in Pakistan regarding energy security and infrastructure up-gradation for reliable electricity supplies ...	-	-	-	-	-	No Modification Date Found	TRUE	FALSE	FALSE	FALSE	-	-	-
Pakistan	2021-12-01	electricity issues in Pakistan	SAGE Journals: Your gateway to world-class journal research	https://journals.sagepub.com/doi/pdf/10.1260/0958-305X.24.5.701	People in Pakistan are facing many problems due to load shedding which is a result of electricity shortages. This study investigated the consequences of ...	Subscription and open access journals from SAGE Publishing, the world's leading independent academic publisher	journals.sagepub.com	63	267	12	-	No Modification Date Found	TRUE	FALSE	FALSE	FALSE	-	-	-
Pakistan	2021-12-01	electricity issues in Pakistan	Explained: What was the cause of Pakistan’s nationwide electricity outage? | Explained News,The Indian Express	https://indianexpress.com/article/explained/explained-what-led-to-the-nationwide-power-outage-in-pakistan-7140969/	The recent blackout is said to be one of the worst that the country has experienced, but it is most certainly not the first. Due to Pakistan's ...	“The system is stable now and electricity supply has been restored in major cities of the country,” Pakistan’s Energy Minister Omar Ayub told reporters on Sunday, warning that it could take hours for electricity to return everywhere	indianexpress.com	59	1765	52	22nd January 2021	22nd January 2021	TRUE	FALSE	FALSE	FALSE	BreadcrumbList,WebSite,Organization,NewsArticle,Person	-	-
Pakistan	2021-12-01	electricity issues in Pakistan	Pakistan's Interminable Energy Crisis: Is There Any Way Out? | Wilson Center	https://www.wilsoncenter.org/publication/pakistans-interminable-energy-crisis-there-any-way-out	Pakistan is convulsed by power shortages that at times have approached 50 percent of total energy demand. And yet the country's energy problems are arguably ...	Pakistan is convulsed by power shortages that at times have approached 50 percent of total energy demand. And yet the country's energy problems are arguably rooted more in shortages of governance than of pure supply. This new publication offers a series of recommendations to ease one of Pakistan's most serious and intractable challenges	wilsoncenter.org	56	405	15	No Publication Date Found	No Modification Date Found	TRUE	FALSE	FALSE	FALSE	-	-	-
Pakistan	2021-12-01	electricity issues in Pakistan	Easing Pakistan's Chronic Energy Crisis through Improved Tariff Subsidy | Development Asia	https://development.asia/policy-brief/easing-pakistans-chronic-energy-crisis-through-improved-tariff-subsidy	Pakistan is facing a chronic energy crisis. A fragile distribution system, electricity demand–supply mismatch, and reliance on fuel oil, ...	To reap its benefits, the tariff differential subsidy in Pakistan must be more targeted and reduced	development.asia	46	1410	21	12th April 2021	5th May 2021	TRUE	FALSE	FALSE	FALSE	-	-	-
Pakistan	2021-12-01	electricity issues in Pakistan	Pakistan’s energy scenario: a forecast of commercial energy consumption and supply from different sources through 2030 | Energy, Sustainability and Society | Full Text	https://energsustainsoc.biomedcentral.com/articles/10.1186/s13705-018-0167-y	However, Pakistan's peculiar problems and its short-term power crisis arise from stealing, abuse, and over-utilization of electricity in homes ...	The energy sector in Pakistan is facing several challenges resulting from insufficient production. The major objective of this study is to identify and forecast commercial energy consumption and supply from different sources, including oil and petroleum, gas, electricity, and coal sources. A forecasting method was utilized for investigating the future commercial energy consumption and supply from…	energsustainsoc.biomedcentral.com	40	2316	8	-	No Modification Date Found	TRUE	FALSE	FALSE	FALSE	WebPage	-	-
Pakistan	2021-12-01	electricity issues in Pakistan	Pakistan power cut plunges country into darkness - BBC News	https://www.bbc.com/news/world-asia-55606598	Electricity is gradually being restored in Pakistan following a huge power cut across the country, which led to every city reporting outages.	Electricity is gradually being restored after a huge outage triggered by a power station fault	bbc.com	71	472	0	-	No Modification Date Found	TRUE	FALSE	FALSE	FALSE	ReportageNewsArticle	-	-
Pakistan	2021-12-01	electricity issues in Pakistan	Effectiveness of Regulatory Governance of Electricity Power ...	https://erranet.org/wp-content/uploads/2017/09/10_SaleemTeam_Paper_Award_2017.pdf	The electric power sector of Pakistan is suffering from severe electricity crisis. The main ... deeper exploration of regulatory governance issues.	The electric power sector of Pakistan is suffering from severe electricity crisis. The main ... deeper exploration of regulatory governance issues.	-	-	-	-	No Publication Date Found	No Modification Date Found	TRUE	FALSE	FALSE	FALSE	-	-	-
Pakistan	2021-12-01	electricity issues in Pakistan	Electrical Energy Crisis in Pakistan and Their Possible Solutions	http://climateinfo.pk/frontend/web/attachments/data-type/Javaid%20et%20al%20(2011)%20Electrical%20Energy%20Crisis%20in%20Pakistan%20and%20Their%20Possible%20Solutions.pdf	This problem becomes more severe in summer and as a result shortage of electricity is faced 8 to 10 houres in urban areas while 16 to 18 hours in.	This problem becomes more severe in summer and as a result shortage of electricity is faced 8 to 10 houres in urban areas while 16 to 18 hours in.	-	-	-	-	-	No Modification Date Found	TRUE	FALSE	FALSE	FALSE	-	-	-
Pakistan	2021-12-01	electricity issues in Pakistan	Overcoming electricity crisis in Pakistan: A review of ...	https://ideas.repec.org/a/eee/rensus/v72y2017icp734-745.html	Pakistan is facing severe electricity supply shortages, causing forced power ... energy security in the context of globally important climate change issues.	Pakistan is facing severe electricity supply shortages, causing forced power ... energy security in the context of globally important climate change issues.	-	-	-	-	-	No Modification Date Found	TRUE	FALSE	FALSE	FALSE	-	-	-
Pakistan	2021-12-01	electricity issues in Pakistan	Keeping the Lights on: Fixing Pakistan’s Energy Crisis – Federation Of American Scientists	https://fas.org/pir-pubs/keeping-lights-fixing-pakistans-energy-crisis/	To build a more prosperous economy, Pakistan needs to address its energy problems. Without a reliable source of electricity or natural gas, ...	Science for a safer, more informed world	fas.org	58	3437	6	-	No Modification Date Found	TRUE	FALSE	FALSE	FALSE	-	-	-
Pakistan	2021-12-01	electricity issues in Pakistan	Blackout in Pakistan: National power grid breakdown plunges country into darkness | Al Arabiya English	https://english.alarabiya.net/en/News/world/2021/01/10/National-power-grid-breakdown-plunges-Pakistan-into-darkness	Biggest breakdown of electricity in Pakistan, At a time Karachi , Lahore , KPK and 28 districts of Balochistan has no electric supply .	A breakdown in Pakistan’s national power grid plunged the country into darkness on Saturday night, officials said.“A countrywide blackout has been caused	english.alarabiya.net	55	526	16	9th January 2021	10th January 2021	TRUE	FALSE	FALSE	FALSE	NewsArticle,Organization	-	-
