# Supplementary material for: Mapping national information and communication technology (ICT) infrastructure to the requirements of potential digital health interventions in low- and middle-income countries
Source: J Glob Health. 2022 Dec 29;12:04094. doi: 10.7189/jogh.12.04094 (PMC9804211; doi:10.7189/jogh.12.04094)
Supplement: Online Supplementary Document [file jogh-12-04094-s001.zip › Appendix 3_Included papers.xlsx]

## Sheet: included papers
Index	Author	Year	Papers	Category	Country	Location	Study type (technolgy evulation, users evulation, pereformance reports)	Methods	Findings and conclusion Note: For renewable energy L=Load type; T= Type of renewable energy; OE= Optimal portion of energy generating; CoE=Optimal cost [$/kWh] Cost of energy	Adoption (Report on adoption factor: Yes/No)
1	J. Bedi; D. Toshniwal	2021	Can electricity demand lead to air pollution? A spatio-temporal analysis of electricity demand with climatic conditions	Electricity	India	Various states in India		Spatio-temporal analysis of energy availability/ deficiency	>Most states can have electricity that meeting their average demand, except two states in India (‘Jammu and Kashmir’ and ‘Manipur’) >Energy demand in northern region is higher than western/southern/eastern/north-eastern region	No
2	S. Balasubramanian; P. Balachandra	2021	Characterising electricity demand through load curve clustering: A case of Karnataka electricity system in India	Electricity	India	Karnataka		Simulation based on past hourly load data from Karnataka Power Transmission Corporation Limited (KPTCL)	>Hourly electricity demand in 2017 from Karnataka Power, KPTCL (southern India), with validation >Peak electricity demand from grid in agriculture is between Jan to May >Peak electricity demand from grid in household usage from March –May, moderate use on every Sunday.	No
3	A. Conevska; J. Urpelainen	2020	Weathering electricity demand? Seasonal variation in electricity consumption among off-grid households in rural India	Electricity	India	Seven habitations un Uttar Pradesh		52 weeks depolyment evaluation (Linear regression analysis) of non-electrified househelds in seven habitations (Jan 2016-Jan 2017, 400-800 people)	>Max peak load of 30W provided, sufficient to support 3 LED lights, a fan and a socket for charging mobile phone for a household. >Increase 1 degree C in temperature, electricity consumption increased 5.2Wh per week average >Lighting load decreased during pre-monsoon and summer monsoon seasons, fan used increased during the summer monsoon.	No
4	S. Agrawal; S. P. Harish; A. Mahajan; D. Thomas; J. Urpelainen	2020	Influence of improved supply on household electricity consumption - Evidence from rural India	Electricity	India	47 districts and 200 villages in the north India states of Bihar, Odisha, Rajasthan, and Uttar Pradesh.		Survey of 10,000 househelds (April-June 2018)	>Typically consume 39.3kWh per month during the summer months >Energy consumption was correlated to socio-economic factor (education level, income )	No
5	M. Aklin; C.-y. Cheng; J. Urpelainen; K. Ganesan; A. Jain	2016	Factors affecting household satisfaction with electricity supply in rural India	Electricity	India	714 villages in six india states: Bihar, Jharkhand, Madhya Pradesh, Odisha, Uttar Pradesh and West Bengal		Survey of 8568 househelds	>The househeld satisfaction responded strongly to the average hours of electricity available on a typical day. >The positive effect of increasing the number of hours per day by one standard deviation on satisfaction is almost as large as that of electrifying a non-electrifying a non-electried househeld. >Finding underscore the importance of moving from counting electicity connections to enhancing…	No
6	R. Nair; A. N. Ravishankar; K. Ilango; N. B. S. Shibu; B. Deepthi; N. Sanampudi; H. Balaji; R. Mohan	2016	Community development and energy equality: Experiences from micro hydro implementation in a tribal settlement in India	Electricity	India	Vilage of Komalikudi, Idukki District, Kerala [(a village inside a dense forest; mostly framers, with low income $50 salary per day)]		A pilot depolyment evaluation	>Technical barriers of installing micro-hydro system in rural area and it's socio-economic impact after depolyment. >A pilot depolyment has been operational . The model has been reciprocating to other 101 villages with Amrita Vishwa Vidyapeetham.	No
7	Tumiran; Sarjiya; L. M. Putranto; W. Sunanda; R. Irnawan; A. Priyanto; I. Savitri	2019	The Masterplan for Developing Electricity Systems for Archipelagic Area by Considering Local Energy Resources: A Case Study of Maluku Islands	Electricity	Indonesia	Maluku Islands		Master planning evaluation, including clusting of Maluku area, demand forecasting, primaey energy mapping, cost modeling, submarine network cost modeling and generation expansion planning	>17000 islands in Indonesia with different level of electricity access >electrification at Java Island (Jakarta) 97.88%, Maluka province (Maluku islands) 79.62%. Hybrid power plant (biomass from timber, solar and wind) was found more favourable.	No
8	S. Bocner; T. Devisscher; T. Suljada; C. J. Ismail; A. Sari; N. W. Mondamina	2019	Barriers and opportunities to bioenergy transitions: An integrated, multi-level perspective analysis of biogas uptake in Bali	Electricity	Indonesia	Bali province		Adopting a combination of the multi-level perspective (MLP) framework and the system mapping approach, semi -structured interview in workshops and 4 case studies on 4 implemented biogas systems to analyse household biogas technologies from both the micro and the macro perspective of its wider socio-institutional context.	Overall, results showed that house-hold biogas is a promising technology in Indonesia. Several areas remain to be explored. >The economic benefits and impacts on employment and welfare could be explored as well as the environmental benefits in actual saved emissions. >Technological issues such as reducing leakage of methane, sulphates and the storing of gas would merit further attention and quant…	No
9	I. Pardiansyah; A. A. Untoro	2019	The Development of 35 GW Power Generation for Sustainability of PJB Existing Power Plant: An Assessment and Analysis on Java-Bali System	Electricity	Indonesia	Java-Bali region (Muara Karang power plant complex)		Plant perforamce evaluation, measuring the e plant availability factors (Equivalent Avaiilability Factor (EAF)) and the Outage Factor (Equivalent Forced Outage Rate (EFOR); Plant competitive modeling and decision model optimization analysis	>The 35GW mega project at the Java-Bali region had electricity supply up to 30,000MW, leaving a surplus of power about 8,000MW becaue of the the growth of electricity demand has currently declined due the slowdown of the country economic growth, which only achieve upward of 5 (five) percent by the year of 2016 and 2017. >Two optimisation strategies to make good use of the surplus of power.	No
10	Z. Zakaria; S. K. Kamarudin; K. A. Abd Wahid; S. H. Abu Hassan	2021	The progress of fuel cell for malaysian residential consumption: Energy status and prospects to introduction as a renewable power generation system	Electricity	Malaysia	Malaysia as a whole		Techincal review on fuel cell and existing electricity scenario in Malaysia	>Fuel cells are a very strong solution as alternative renewable energy to meet the energy demand in Malaysia. >Fuel cell is most suitable to be used for portable devices (portable power generator, phone and laptop)and typical residential applications of 11.6kW daily.	No
11	N. E. B. Rostam; L. M. Sidek; M. Marufuzzaman; C. M. Fai; H. Basri; R. D. R. Ahmad; G. Hayder	2020	Urban Flood Impact Assessment for the Electricity Supply Industry in Malaysia	Electricity	Malaysia	TNB assets at Klang river basin		Flood risk analysis to the Tenaga Nasional Berhad electricity substation in the Klang River Basin area using ArchGIS10.1	>95% of PE located in flood plain area followed by SSU, PPU and PMU comprising 2.1%, 1.7% and 0.42% respectively >Structure mitigation should be implmented to mitigate the floodign risk	No
12	S. Zahurul; N. Mariun; I. V. Grozescu; H. Tsuyoshi; Y. Mitani; M. L. Othman; H. Hizam; I. Z. Abidin	2016	Future strategic plan analysis for integrating distributed renewable generation to smart grid through wireless sensor network: Malaysia prospect	Electricity	Malaysia	Malaysia as a whole		Technical review of the state-of-the-art protocols for different Wireless Sensor Networks (WSNs) and the TNB smart grid (SG) policy/implmentated SG projects in Malaysia	ZigBee PRO protocol (with together with sensors and embedded system) can be a cost effective option for full integration of intelligent Distributed Renewable Generation (DRG) and small scale Building-Integrated Photovoltaic (BIPV)/Feed-in-Tariff (FiT) under SG roadmap (Phase4: 2016–2017) conducted by Malaysia national utility company, Tenaga Nasional Berhad (TNB)	No
13	A. Gulagi; M. Ram; A. A. Solomon; M. Khan; C. Breyer	2020	Current energy policies and possible transition scenarios adopting renewable energy: A case study for Bangladesh	Electrcity	Bangladesh	Bangladesh as a whole		Adopting the LUT Energy System Transition model to model an energy system transition from 2015 to 2050 for the case of Bangladesh. Analysising factors include technical-financial, hourly electrcity demand, genration profile, upper limits , existing installed capacities for 2015 for all technologies, regional configuration and interconnection, renewable policy and strategy	Countries like Bangladesh are prone to serious and complicated national risks that lead to several vulnerabilities like high electricity costs, increase in greenhouse gas emissions, energy insecurity and poor political trust, if present energy policies are pursued. However, focusing on indigenous renewable resources could help mitigate this vulnerability and bring about socioeconomic benefits.'-	No
14	R. Zaman; T. Brudermann	2018	Energy governance in the context of energy service security: A qualitative assessment of the electricity system in Bangladesh	Electricity	Bangladesh	Bangladesh as a whole		Systematic review and qualitative study (inductive thematic analysis for coding and categorisation, using the categorised framework to assess the electricity system in Bangladesh	The concerns of the energy governance are lack of market competition, and the need for consistent policy implementation, proper pricing and information disclosure mechanisms. In addition, other challenges such as endemic corruption and bureaucratic complexities, underdeveloped grids and insufficient resource logistics also need to be addressed.	No
15	A. Yousaf; B. A. Khan; U. Bashir; F. Ahmad	2019	Overview of implementing microgrid, its policies, incentives and challenges in Pakistan	Electricity	Pakistan	Pakistan as a whole		Review on the existing microgrid policies of Pakistan, challenges and driving factors of microgrid	Pakistan is currently relying on expensive non-renewable energy resources, despite the fact that it has a lot of capacity for renewable energy. If the policies and regularity issues are addressed by the government in an effective way and awareness is brought among people, the implementation process of microgrid can be accelerated. However, current government policies are constructing barriers in …	No
16	G. M. Putra; E. Budiman; Y. Malewa; D. Cahyadi; M. Taruk; U. Hairah	2021	4G LTE Experience: Reference Signal Received Power, Noise Ratio and Quality	Mobile Signal	Indonesia	Kalimantan (hilly and forest area)		Walk-test measurement (morning, evenign and night) of RSRP, RSRQ and SNR on three 4G LTE mobile network in the area: Telkomsel, XL and IM3	The building, trees, network density and weather caused propagation such as reflection, diffraction and scattering. Long distance between transmitter to receiver is also a factor to decrease the signal received by the users.	No
17	G. U. Laksana; Linawati; D. Wiharta	2021	Radio Frequency Band 700 MHz Utilization Plan for 5G Technology Implementation in Bali Province	Mobile Signal	Indonesia	Bali province		Technical review on the 5G implementation such as the availability and utilisation of the radio frequency spectrum in 2020, observation of the radio frequency band occupancy monitorign report of the Class I Denpasar SFR Monitoring Center.	Utilising 700MHz frequency band, which is currently allocated to analog TV, is one of the method to increase radio frequency spectrum allocation for 5G implementation at Bali province.	No
18	Y. Aprilianto; M. Asrol; F. E. Gunawan	2021	Economic Feasibility Analysis in Developing 5G Infrastructure and Locations in Indonesia	Mobile Signal	Indonesia	Jakarta, Surabaya ad Bandung		Data collection vis questionnaire and interview with 10 5G technology expert, data analysis using Analytical Hierarchy Process (AHP) and Composite Performance Index (CPI) to determine a location to develop a 5G technology and economic-feasibility analysis to provide detail information of each location.	5G implementation is economical and technical feasible at Jakarta, Surabaya ad Bandung .	No
19	A. S. Yogapratama; M. Suryanegara	2020	Dealing with the Latency Problem to Support 5G-URLLC: A Strategic View in the Case of an Indonesian Operator	Mobile Signal	Indonesia	Sumatra, West Java, Jakarta, and Central Java		7 days (June 2020) latency & packet loss measurement between the core device and the 4G site (eNodeB) device from the OPQ operator in Indonesia. Core devices are located in Jakarta, while eNodeB sites are spread across various areas located in Sumatra, West Java, Jakarta, and Central Java.	Given the current network conditions and configuration, an Indonesian OPQ operator is able to deploy 5G-URLLC and to achieve 1 ms latency with a maximum site to core (data center) distance of up to 21.4 km.	No
20	A. C. Situmorang; N. F. Yoshua; D. Gunawan	2020	Analysis of Interference Mitigation between Earth Station - High Throughput Satellite towards 5G Terrestrial Network in 28 GHz Co-channel Frequency	Mobile Signal	Indonesia	DKI Jakarta (urban area); Denpasar, Bali (Sub-urban a rea), and Panajem Utara, East Kalimantan (Rural area).		Simulations on software SPECTRAemc on the area of coverage and each point’s distance per degree of coverage	There is potenial to use High Throughput Satellite (HTS) to co-channel 5G in 28.5 GHz. On the variation of earth station’s height, it is observed that the higher the earth station, the greater the coverage area and applies in all three regions, but rural areas obtain smaller coverage due to the influence of surface contours. All three regions (rural, suburban, and urban) have the same mitigation …	No
21	R. Riyadi; D. C. L. Gaol; W. Shalannanda; R. Hakimi	2020	Analyzing the Initial Deployment of 5G Service in Indonesia: A Literature Survey	Mobile Signal	Indonesia	Indonesia		Review on the current 5G implementation based on the 6 implementation factors: techno-economic analysis, regulatory, micro operator, spectrum licensing, spectrum candidate and the deployment timeline.	5G service is already deployed in several countries. But the implementation in Indonesia still in the preparation phase due to the readiness of the spectrum and regulation.	No
22	A. M. Raharjo; Z. Maryam; R. Hakimi	2020	Spectrum Analysis of 5G Initial Deployment for Indonesia	Mobile Signal	Indonesia	Indonesia		Technical review on the 5G initial depolyment (spectrum allcation and depolmnet timeline)	Although Indonesia has make significant progress to deploy 5G, it is unlikely that Indonesia will be one of the early adopter country due to the lag of adoption and infrastructure in the previous generation that led to the complexity of building the foundation of 5G network. Indonesia also need to broaden the scale of the trials of 5G to reassure that Indonesia is ready for this next technology.	No
23	L. S. Sastrawidjaja; M. Suryanegara	2019	Social and economic aspects when allocating a 3.5 GHz frequency band for 5G Mobile in Indonesia	Mobile Signal	Indonesia	Indonesia		Survey of 101 people in the Jakarta regions to assess the social and the net benefit (economic aspect) of allocating a 3.5GHz frequency band for 5G model by using Kano model	The most existing services offered via satellite services are in the attractive category (of the Kano model), meaning that the market will not change significantly even if such services are eliminated. However, implementating 5G at the frequecny of 3.5GHz would increase economic value due to the much higher license fee paid by the operators to the government	No
24	L. Hafiza; M. Reza; N. M. Adriansyah; I. D. Setiawan	2019	Techno-Economics Study of Spectrum Sharing for Mobile Network Operator in Rural Area: Study Case: Multi-Operator Core Network (MOCN) Band 1800 MHz	Mobile Signal	Indonesia	Indonesia		Technical, economic and legal review on the possibilty of usign spectrum sharing model for monile network operator in rural area . Net Present Value (NPV) was analyzed using the Game Theory approach	Sharing using MOCN (Multi-Operator Core Network) may providing savings in rural areas and can affect competition between operators if only done by two competitors. In addition, in terms of regulations, this implementation is possible while obtaining ministerial permits but needs further study because there is a potential change in competition and double charge of usage rights fees (BHP).	No
25	I. Shayea; M. H. Azmi; M. Ergen; A. A. El-Salah; C. T. Han; A. Arsad; T. A. Rahman; A. Alhammadi; Y. I. Daradkeh; D. Nandi	2021	Performance Analysis of Mobile Broadband Networks with 5G Trends and Beyond: Urban Areas Scope in Malaysia	Mobile Signal	Malaysia	lang Valley/Selangor, Johor, Sarawak and Sabah		The drive test of the the performance for two types of Mobile Broadband(MBB) services, web browsing and video streaming. Measurement performane includes: coverage, latency, satisfaction and speed	4G networks perform much better than 3G networks for all selected regions. The most significant conclusion to be drawn from these results is that 4G networks provide better coverage, lower latency, greater user satisfaction and higher speed as compared to 3G networks. 4G networks are deployed more than 3G networks in the urban areas considered.	No
26	K. Ulaganathen; T. B. A. Rahman; M. R. Islam; K. Abdullah	2020	Rain Attenuation for 5G Network in Tropical Region (Malaysia) for Terrestrial Link	Mobile Signal	Malaysia	Johor Bahru		Masured rain data at 6 and 28 GHz is used to compare rain attenuation using the predictions model of ITU-R, Revised Moupfouma, Revised Silva Mello, Abdul Rahman and Lin model at different probability levels.	There is rain attenuation for 5G network in tropical region for country like Malaysia. The rain attenuation at lesser than 1 dB and 11 dB for operating microwave frequency at 6 GHz and 28 GHz for 5G Network	No
27	N. H. A. Rahman; Y. Yamada; M. H. Husni; N. H. A. Aziz	2018	Analysis of Propagation Link for Remote Weather Monitoring System through LoRa Gateway	Mobile Signal	Malaysia	Sabah and Sarawak (rural areas where local agencies have to subscribe for Very Small Aperture Terminal (VSAT) services to perform data transmission or other applications)		Radio frequency/propagation analysis on the measurement collected via LoRa module and ThingSpeak in the Sabah and Sarawak	LoRa is obviously a great technology to be used as an alternative for communication as it offers a cheap and efficient way to transmit data to the cloud. More research needs to be done in the future to help decide its feasibility such as spread factor (SF).	No
28	I. Shayea; T. A. Rahman; M. H. Azmi; C. T. Han; A. Arsad	2017	Indoor network signal coverage of mobile telecommunication networks in West Malaysia: Selangor and Johor Bahru	Mobile Signal	Malaysia	the Klang Valley (KV) and Selangor(1- Petronas KLCC; 2- Midvalley megamall; 3- KLIA 1; 4- KLIA 2; Johor (1- Menara Tabung Haji; 2- Menara TJB; 3- Aeon Tebrau mal)		Indoor performance measurement for two types of Mobile Broadband(MBB) services, web browsing and video streaming.	80% of 4G and 3G coverages provide good receive CSS, but the other 20% is so close to the threshold level or may be less than that for both 4G and 3G networks. there is a significant difference between the received signal strength of 4G and 3G technologies which may reach up to 6.8 dBm over all three MNO networks in indoor environments. Indoor coverage is not properly structured, there are severa…	No
29	A. M. Al-Samman; M. N. Hindia; T. A. Rahman	2016	Path loss model in outdoor environment at 32 GHz for 5G system	Mobile Signal	Malaysia	UTM University, Kuala Lumpur campus		Path loss performance measurements for both co- and cross- antenna polarisations and different antenna types.	Network Performance at 5G 32 GHz signal blockage from buildings and other structures, particularly in higher-density urban areas	No
30	P. Chandhar; V. U. Pai	2020	On Collaborative Radio Frequency Observatory in India	Mobile Signal	India	Chirala, Karaikal, Rourkela and Shimla (rural and semi-urban regions); Chennai, Hyderabad, New Deli and Bangalore (urban regions)		Measured the national spectrum usage (RF measurements) from 10 locations.	Initial results on national spectrum usage analysis observed from different parts of India show that only a small percentage of GSM spectrum is utilized due to service migration of cellular users to 4G networks. It is also seen that the 4G bands are under-utilized during low traffic conditions. The results suggest that depending on the location, the under-utilized spectrum can be used for cogniti…	No
31	M. Khaturia; J. Singh; A. Patil; S. B. Belur; A. Karandikar; P. Chaporkar; T. Ghadge	2019	Towards Frugal 5G: A Case Study of Palghar Test-bed in India	Mobile Signal	India	Test beds fo TV UHF band: 7 villages in Palghar; Test beds for the unlicensed band (5.8GHz): 6 clusters across 25 villages where each cluster comprises of 4–5 villages. The clusters are as follows: i) Hamrapur, ii) Maswan, iii) Vikramgad, iv) Wada, v) Raitale and vi) Shilshet		Performance analysis and impact assessment of the Frugal 5G architecture: a low mobility energy efficient network by using the TV UHF band and IEEE 802.1 (5.8GHz).	Low energy, low mobility, and large cell are the key aspects when designing a broadband network for rural areas. Author refered as this netowrk as 'Frugal 5G network'. Insights obtained from these testbed deployments suggest that for connectivity to be sustainable, network planning, use of renewable energy, local support & community participation, and efficient business model are the cornerstones…	No
32	M. M. Soliman; M. M. H. Sabbir; M. Alkaeed; M. R. Ahmed; I. A. Rafi; M. M. H. Mahfuz; Ieee	2020	Investigation of Signal Penetration Loss Variation on Different Building Components and Disparity of Receiver Location on 3G/4G Network in the Context of Bangladesh	Mobile Signal	Bangladesh	Chattogram district (rural area)		Penetration loss measurement subjects to construction materials and different network bands, i.e. UMTS and LTE on 3G and 4G network, conducted in a multi-storied building and a multi-storied mud house	Penetration loss is always higher in 4G networks than 3G network band from all aspects. Typical building material in Bangladesh, mud constructed house gives higher penetration loss compared to brick construction house.	No
33	M. A. Khan; S. Yasir; S. A. Khan; M. Shakir	2017	Deployment of 3G/4G technologies in Pakistan	Mobile Signal	Pakistan	Pakistan		An article to review the deployment challenges of 3G/4G for operators in Pakistan	Deployment challenges of 3G/4G include license cost, network coverage, mobile data traffic, affordabilty.	No
34	M. F. Awan; T. Ahmad; S. Qaisar; N. Feamster; S. Sundaresan	2015	Measuring broadband access network performance in Pakistan: A comparative study	Mobile Signal	Pakistan	Islamabad, Rawalpindi, Wah cantonment and northern Pakistan. Islamabad and Rawalpindi are considered as privileged sites because of Pakistan's Capital and twin city to Capital.		Network measurement by 15 programmable OpenWrt routers running the BISmark firmware among users with different ISPs and service plans. It measures the all of the major landline and fixed wireless broadband ISPs	The findings suggesting that (1) consumers in Pakistan are not getting advertised speeds; (2) wireless broadband satisfies the advertised performance bounds better than wired broadband in a majority of cases under consideration; (3) network latency often contributes to performance bottlenecks more than throughput; and (4) ISPs in Pakistan shapes internet traffic in order to bring in compliance wi…	No
35	Y. Bandung; H. C. Tanuwidjaja; L. B. Subekti	2016	Development of multimedia streaming technology over bandwidth-limited network and its implementation in rural area	Mobile Signal	Indonesia	Cianjur-Jawa Barat		The performance of an implemented multimedia streaming system at the Cianjur-Jawa Barat. Using eighteen parameters in audio-video delay, jitter, and jitter buffer suach as video bandwidth sent/received, audio badnwidth sent/received, encodign bitrate, video transmit bitrate, audio/video jitter buffer,captured jitter render delay to meaure the performance.	The result showed that the average video delay when there was no Internet problem was under 1 second, captured jitter average was at 3 ms, jitter buffer was under 1 second, and total bandwidth was far under 3.9 Mbps. As a result, the multimedia streaming technology is very suitable to be implemented in bandwidth limited network to enhance the quality of education in rural area of Indonesia.	No
36	N. Kurniawati; A. Affandi; I. Pratomo; K. Gyoda	2018	Raspberry Pi-Based VoIP System For Rural Area	Design (Raspberry Pi-Based VoIP System)	Indonesia	Indonesia		Network performance measurement of a Raspberry Pi system (one Raspberry Pi as SIP server node, one Raspberry Pi as SIP client, and one Laptop as SIP client node) in two conditions: a) Line of Sight (LOS), condition when users are located close to the server and there's no obstacle among nodes; b) Non-Line of Sight (NLOS), condition when users are located within server's coverage range but there's…	It is possible to use Raspberry Pi for VoIP system in the rural area.	No
37	R. B. Bahaweres; N. B. Santoso; Ieee	2016	A Preliminary Study: Implementation and QoS Analysis of Dynamic Telecytology System On Broadband and 3G/4G Network in Indonesia	Design (Telecytology System)	Indonesia	Greater Jakerta		Quality of service and system reliability measurements (image resolution, frame rate, delay, latency, jitter, throughput and Mean Opinion Score (MOS)) of two systems a)Raspberry Pi 2 and WebCam; b)android smartphone and Universal Microscope Adapter for telecytology to capture dynamic images with 3G/4G network.	The minimum of the video image resolution is at least 320 × 240 pixels, the best frame rate is 30 fps, the latency is below 400 ms, the packet loss is below 1%. The value of MOS are between 3 and 4, expected to prove that the system is feasible to be applied on Broadband and 3G/4G network in Indonesia.	No
38	A. Bhattacharyya; S. Agrawal; H. K. Rath; A. Pal; Ieee	2019	Towards Democratizing E-health Under Constrained ICT Infrastructure Through 'A-REaLiST' Solution	Design (remote clinic on ambulance bus)	India	A rural area with lack of hospital facility		Measurement of the Quality of Experience (QoE) for remote visual examination of the deployed A-REaLiST' Solution	A solution at the remote clinic that included 2G (voice) and a camera (image) for remote visual examination, is able to exchange of live visuals between the remote patient and doctor under constrained bandwidth.	No
39	R. Kapoor; J. S. Sidhu; S. Chander	2018	IoT based National Healthcare Framework for Vector-Borne diseases in India perspective: A Feasibility Study	Design (remote clinic on ambulance bus)	India	Villages of Sri Muktsar Sahib and Faridkot districts of Punjab		Survey [Number of participants - did not mention]	Preferred users interactions on the remote clinic (IoT enable ambulance service, IoT enable wearable device and IoT enable hospital.	No
40	R. K. Pathinarupothi; E. Rangan	2016	Large scale remote health monitoring in sparsely connected rural regions	Design (remote clinic on ambulance bus)	India	108 villages comprising at least two remote rural villages in every one of the 30-odd states of the Indian Subcontinent		Performance evaluation, included acceptance among the medical practitioner. The integrity and accuracy of the Consensus Abnormality Motif(CAM) in representing the most frequent abnormalities and the improvement in the power consumption in the smartphone while using CAM and Detailed Data on Demand (DD-on-D) technique.	A VSAT based satellite network to deliver the remote tele-consultation from the doctor to the patient, enabled close collaboration between village stationed nurses and telemedicine units with specialist doctors in tertiary hospitals, ensuring quality healthcare delivery to sparsely connected rural population.	No
41	R. Balakrishnan; V. Gopichandran; S. Chaturvedi; R. Chatterjee; T. Mahapatra; I. Chaudhuri	2016	Continuum of Care Services for Maternal and Child Health using mobile technology - a health system strengthening strategy in low and middle income countries	Design (mhealth platform)	India	Bihar region (a resource-poor state)		Performance evaluation, included improved quality of services, equity of service delivery and improved efficiency of services.	Continuum of Care mhealth platform with home visit planner for frontline worker, central database to keep data synchronised between frontline worker and their supervisors) helped frontline workers delivery maternal and child health services in a backward district in eastern India showed significant improvements in quality of service delivery, reporting of service delivery, time efficiency of info…	No
42	S. Saravanan; P. Harikrishna; J. Vaideeswaran	2015	Big data exchange between Ambulance bus to hospital network through internet in Telemedicine using computer communication network and 3G Mobile antenna	Design (remote clinic on ambulance bus)	India	Ambulance bus located in the Mahatma Gandhi medical college and research institute		Performance evaluation of Ambulace Bus to Hospital Using 3G/4G Internet such as the Transmission packet delay and packet loss from Ambulance Bus to Hospital	In future 3G/4G internet based ambulance bus can be used to transmit biomedical data and images to hospital using 3G/4G internet Antenna and also reduce transfer delay. This paper recommends the rural hospitals to implement 3G/4G Internet based telemedicine service in Ambulance bus so that emergency treatment can be given inside the Ambulance bus and can avoid critical death accident on road, fac…	No
43	U. A. Bhatti; M. Huang; Y. Zhang; W. Feng	2017	Research on the smartphone based ehealth systems for strengthing healthcare organization	Design (Labour monitoring system)	Pakistan	24 districts in the Si ndh		Observational mixed methods study (interview and usage)	Smartphone based healthcare system (an app, online server and dashboard) reduced the burden of data collection also speed up the process of data analysis and reduce the burden. Paper work can be reduced and no need of punching the data in some health MIS system. Smart phone application also gives the concept how the monitoring staff performance and healthcare organization regularity and punctuali…	No
44	M. M. M. Pai; R. Ganiga; R. M. Pai; R. K. Sinha	2021	Standard electronic health record (EHR) framework for Indian healthcare system	Design (EHR)	India	Primary/community healthcare centre (PHC/CHC)		Literarure review on the health information system. Validation of a cloud based EHR with 60 patients data from PHC and 40 patients from CHC.	Hospital Information System, Hospital Management Information System, Elec-tronic Medical Records (EMR) are not interoperable and semantic. A standard secure Electronic Health Record(EHR) framework is developed using standard medical terminology and coding standards. Implementation of EHR framework for Indian health system will improve the work-flow of health services to the population. EHR at all…	No
45	R. Barigela; P. B. Kodali; S. Hense	2021	What is Stopping Primary Health Centers to Go Digital? Findings of a Mixed-method Study at a District Level Health System in Southern India	Design (EHR)	India	Nalgonda district		Squential mixed-method design, surveys across 75 PHCs and in-depth interviews with district health authorities	The availability and utilization of Electronic medical records (EMR) (19.14%) keeping was low across PHCs of Nalgonda district. The study identified multiple barriers (manpower shortage, cost-intensive, knowledge-training and the perceptions of PHC staff about EMR as a time-consuming process resulting in treatment delays) which hinder the implementation of EMR facilities at PHCs. Addressing these…	No
46	S. A. Patel; H. Sharma; S. Mohan; M. B. Weber; D. Jindal; P. Jarhyan; P. Gupta; R. Sharma; M. Ali; M. K. Ali; K. M. V. Narayan; D. Prabhakaran; Y. Gupta; A. Roy; N. Tandon	2020	The Integrated Tracking, Referral, and Electronic Decision Support, and Care Coordination (I-TREC) program: scalable strategies for the management of hypertension and diabetes within the government healthcare system of India	Design solution (EHR)	India	Shaheed Bhagat Singh Nagar, Punjab State		Quasi-experimental design with mixed methods data collection. Evaluation of the Integrated Tracking, Referral, Electronic decision support, and Care coordination (I-TREC) program, included the indicators assess changes in the continuum of care for hypertension and diabetes and are grounded in the Reach, Effectiveness, Adoption Implementation, and Maintenance (RE-AIM) framework.	I-TREC (electronic case record form, eCRF; CDSS, healthcare provider training) consolidates previously proven strategies for improved management of hypertension and diabetes at single-levels of the healthcare system into a scalable model for coordinated care delivery across all levels of the healthcare system hierarchy.	No
47	A. Tandon; K. Hari; A. Rajani; Acm	2019	Case Study: Paperless Labour Monitoring System In Low Resource Healthcare Settings	Design (Labour monitorign system)	India	Seven healthcare centers of Pavagada district		Reporting the lessons learned from our end-users during the design-in-use process, that shaped the as of now adopted design of Daksh: Digital labour monitoring mobile application.	Learning: Speaking the language which your users understand, engaging with the stakeholder for accountability and acceptability, allowing users to drive product development, using consistent visual communication throughout the application, providing value to the end user, co-existing with Paper	No
48	K. C. Bhuvan; D. Lim; C. C. Low; C. Chew; A. Q. Blebil; J. A. Dujaili; A. A. Alrasheedy	2020	Positioning and utilization of information and communication technology in Community Pharmacies of Selangor, Malaysia: Cross-sectional study	Design (ICT in community pharmacies)	Malaysia	9 different subdistricts in the state of Selangor, including Subang Jaya, Cheras, Puchong, Port Klang, Kota Kemuning, Selayang, Chow Kit, Ampang, and Seri Kembangan		Self-administered questionnaire with 60 community pharmacists	Majority of community pharmacies in Selangor, Malaysia are using ICT for different purposes (electronic health records, soical media for advertising, electronic payment systems, accounting and logistics software, barcode reading system for medicine, onlien stores, telephone, email, whatsapp, SMS for communication with patients). Overall, community pharmacies have been adopting ICT apps for pharma…	No
49	A. H. Z. Rashid; A. R. A. Rasam; A. N. Idris; N. A. Adnan; F. Othman	2019	Online Mapping and GIS Mobile Healthcare Systems for Intensifying Low-and-Middle-Income Community Accessibility	Design (Healthcare facilities app)	Malaysia	Pulau Indah		Online questionnaire via Faceboook and Whatsapp. 45 respondants replied the questionnaire.	Pulau Indah, the communities faced several problems to reach the healthcare facilities, they need a practical information system for healthcare accessibility and information services. Satisified features by most of the participants (80%) of the sytem, included Maps Function, Health Information Function, Cost Estimation Function, and Complaints/ Report Function	No
50	T. Yaqoob; F. Mir; H. Abbas; W. B. Shahid; N. Shafqat; M. F. Amjad	2017	Feasibility analysis for deploying national healthcare information system (NHIS) for Pakistan	Design (EHR)	Pakistan	Public and private hospitals (Not mentioned about the numbers and locations)		Reporting the design and implementation considerations of the NHIS; and surveyed in the major hospitals to have an insight of problems faced by hospitals in implementing NHIS.	Proposed of a new national healthcare information system (NHIS). The research highlighted critical issues including national cohesion, interoperability, standardization, security, adoption, disease surveillance and legislative framework that lead to lack of national level health system in Pakistan.	No
51	A. Sajwani; K. Qureshi; T. Shaikh; S. Sayani	2015	eHealth for Remote Regions: Findings from Central Asia Health Systems Strengthening Project	Design (EHR)	Pakistan	Aga Khan University Hospital, Karachi (AKUH, K), Gilgit Medical Centre (GMC)		Reporting the implementation the challenges and solutions in the Central Asia Health Systems Strengthen project (Teleconsultation Services and eLearning Services).	Challenges included unstable connections, lack of skilled eHealth workers, sustainability, differences in the native languages and gender and gender imbalances between trainer and trainees, socio-political challenges. Solutions included using fiber optic lines were used where possible. satellite, back up with wired and wireless (3G, iDirect and Yahclick), provided technical training, charging sub…	No
52	R. Islam; Y. Nohara; M. J. Rahman; N. Sultana; A. Ahmed; N. Nakashima	2019	Portable Health Clinic: An Advanced Tele-Healthcare System for Unreached Communities	Design (Portbable Clinic)	Bangladesh	18 districts of Bangladesh (refer to the map on the paper)		Reporting the implementation advantages and disadvantages of the portabel health clinic (Tele-pathology system, Tele-EyeCare Service System, village servie delivery, personal health records) for problems of insufficient quality diagnosis laboratories and qualified pathlogists for producing reliable reports.	PHC offers a unqiue opportunity for ensuring better healthcare service covering primary healthcare, eye care and pathological servics to unreached rural communities. >Reduce professional doctor workload by 61% that can be manged by local health workers. >Collected a huge number of data for countrywide disease pattern analysis >The Tele EyeCare ensure the best use of the valued resources for deali…	No
53	R. Venkataramanan; A. Kumar; S. Mantena; S. V. Subramanian	2021	Geographical variation in mobile phone ownership and SMS literacy among women (age 15-49) in India: A cross-sectional analysis based on National Family Health Survey-4	End user adoption (mobile phone ownership and SMS literacy)	India	29 States, 7 Union territories and 640 districts		Interview with two questions “Do you have a mobile phone that you yourself use?” and “Are you able to read text (SMS) messages”? With answers 'yes' and no'. 122,351 women in 9888 Primary Sampling Units of the of the National Family Health Survey (NFHS)	The States in central and eastern India have a lower percentage of women who own a mobile phone. Goa and Kerala have partic-ularly high rates of mobile ownership, 80.9% and 81.2%. A lower per-centage of women in Bihar (42.2%), Puducherry (53.1%) and Tamil Nadu (56.4%) reported the ability to read SMS. SMS literacy is higher in north-eastern States: Mizoram (96%), Sikkim (86%), Meghalaya (85%) and…	Yes
54	R. Gupta; K. Jain	2020	What drives Indian mobile service market: Policies or users?	End user adoption (mobile phone and service)	India	India as a whole		(1)mapping of telecom developments in India, (2)identifying macro factors at the country level; (3)identifying micro factors at the end-user level,and (4)linking the dynamics between the macro and micro factors.	A integrated framework for mobile phone and it's service adoption in rural areas: eight macro and twelve micro factors, and interactions among them affact the diffusion.	Yes
55	M. Dhaygude; D. Chakraborty	2020	Rethinking Design of Digital Platforms for Emergent Users: Findings from a Study with Rural Indian Farmers	Adoption (Digital platform for farming information)	India	Rural Maharashtra and Chhattisgarh		In-depth 15-20 mins phone with 20 farmers, using a mix of both qualitative and quantitative questions, conducted by researcher who knows Marathi, Hindi and English	The constructs of trust, external invisibility (level of education), peers and family play a very important role in the uptake of digital platforms in addition to the accessibility features of text-free design. Trust: if the people believe a system or source has been able to cultivate for itself. The respondents mostly turned to their peers/shopkeepers for advice and information rather than using…	Yes
56	S. Puri; R. S. Rai; K. Saxena	2019	A Model of Factors Affecting Adoptions of Mobile Services in India	End user adoption (mobile service, including voice and data)	India	Delhi NCR region		Surevy with 500 customers living in Delhi NCR region of mobile companies (bharti, Reliance, Vodafone and Idea), who have been associated with the company for more than 5 years	For voice process, the adoption of mobile services depends on the quality of network, productivity and effectiveness for the users. Further, the services which are easy to understand and operate are preferred by the users. For data services, the external factors are for example, services related to technological infrastructure, cost of services, bill payment. Users follow an unfavourable attitude…	Yes
57	M. Robinson; A. Imran; M. Barlow	2018	Impact of macro-level regulations on micro-level (individual) use of ICT: A case of mobile services in India	End user adoption (mobile phone) Internet	India	Three villages located in Guntur District		Design Science Research Method (DSRM): 104 participants (55 male, 49 female) interacted with the prototype and completed a survey questionnaire, which was followed by focus group discussions and 31 semi-structured interviews.	In spite of 100% access to personal mobile phones, user interaction with the prototype was less than 20% and attributed to limitations imposed by a fragmented and highly competitive mobile ecosystem characterized by conflicting billing plans, wide variation in device affordances and interoperability problems between competing networks. Real adoption barriers included: Billing Plans and Deal Packa…	Yes
58	D. Landmann; C. J. Lagerkvist; V. Otter	2017	Determinants of smallholder farmers' intention to use smartphones - Evidence from rural India	End user adoption (smartphone)	India	Bihar region		Theory of planned behaviour primary survey data from 647 farmers	The factors social norms, attitude, self-control (high expectations on the benefits, social pressure, and norm and ambitiousness to overcome overcome failure in the technology) as well as positive and negative anticipated emotions have positive influences on the intention to use a smartphone for agricultural purposes	Yes
59	N. Agarwal; M. P. Sebastian; S. Agarwal	2016	Assessing the adoption of a home health provisioning system in India: An analysis of patients	End user adoption (home healthcare provisioning system (HHPS))	India	Calicut Govern-ment Medical College Hospital, Baby Memorial Hospital(BMH) Calicut, Malabar Institute of Medical Sciences (MIMS)Calicut, Cradle (Apollo) Calicut, All India Institute ofMedical Sciences (AIIMS) Delhi, and Metro Calicut. (containing rural and urban regions of medium and high income groups)		Paper based and online survey (survey monkey) via Facebook, Twitter and LinkedIn. 192 patients (141 paper based and 52 online)	Large proportion of patients were also open to utilizing non-personal means of communication like telephone, email, SMS or video chat for simple follow-up queries. Patients who believed that routine medical checkups are important in life were willing to pay extra for utilizing services through the HHPS. There is age and gender based difference in enrolling into such a system. Young male patients …	Yes
60	K. Singh; S. Sharma; I. Singh	2015	Assessment of determinants influencing customers adoption of network provider: An empirical study	End user adoption (network provider)	India	India as a whole		Questionnaires with 270 particiants on a 5-likert scale based on the identified adoption factors (external environement such as friend, family influence and servuce guarantee), tariff plans, service quality and customer facing service (customer care service, advertisement, promotion offers) in the literature review	Tariff Plan and Service Quality are two major constructs which are influencing the customers adoption of network provider.	Yes
61	T. Khan Tithi; T. R. Chakraborty; P. Akter; H. Islam; A. Khan Sabah	2021	Context, design and conveyance of information: ICT-enabled agricultural information services for rural women in Bangladesh	End user adoption(digital information)	Bangladesh	Borokuput village of Shyamnagar upazila in Satkhira district as coastal area. Dakshin Kharibari village of Dimla upazila, under Nilphamari district as riverine land (Char). Bhabanipur village of Tahirpur upazila under Sunamganj district as wetland (Haor). The literacy rate in Satkhira, Nilphamari and Sunamganj district are 48.6%, 42.2% and 33.4%, respectively (2013)		Mixed methods for a -year collaborative project between Monash University and Oxfam (PROTIC) a) Analysis of secondary data. b) Questionnaire Survey. (300 animators for the implementation phase of the project (from July 2016 to June 2019) were collected from data repository of Win Miaki Ltd) c) Focus group interviews (2 focus group in each aresa; 50 animators took part in each session.)	Call center was found a comprehensive solution in delivering agricultural information to women in all three ecological zones. Hence, call center can be considered as a widespread general information service to fulfill the information needs in diverse contexts of developing countries. Buy in factors of the call center - 1. it provided instant feedback on the adaptive cultivation 2. provided audio …	Yes
62	M. A. Shareef; R. Raman; A. M. Baabdullah; R. Mahmud; J. U. Ahmed; H. Kabir; V. Kumar; U. Kumar; M. S. Akram; A. Kabir; B. Mukerji	2019	Public service reformation: Relationship building by mobile technology	End user adoption (Mobile SMS for public service)	Bangladesh	Four regions of Dhaka city: east, west, north, and south		5-likert scale survey mailing to individual homes. 206 responsed. Scale itesms from literatures, modified by three Univesrity professors in Bangladesh.	The critical factors which contribute to the development of (postivie)attitude toward public administration for service delivery through mobile phone SMS are: time and location, relevance, and reliability. >Time and location: exchange information on the portal any time and from anywhere >Relevance: interactivity with a relevant message >Reliability: reliability of the content	Yes
63	A. Hussain; R. Quaresma; H. Rahman	2019	Investigating factors influencing the physicians' adoption of electronic health record (EHR) in healthcare system of Bangladesh: An empirical study	Adoption (EHR)	Bangladesh	Different private and public hospitals in Dhaka, the capital city of Bangladesh		Cross-sectional survey questionnaire was used to collect data from 300 participants	Policymakers should increase the adoption of the EHR system by developing social strategies to encourage physicians to stimulate each other to use the EHR system and ensuring technical sufficiency, training to facilitate the use of the EHR system, and identify physicians who possess a propensity to experiment with new information technologies as well as reduce existing challenges and barriers suc…	Yes
64	M. N. Hossain; H. Okajima; H. Kitaoka; A. Ahmed	2017	Consumer Acceptance of eHealth among Rural Inhabitants in Developing Countries (A Study on Portable Health Clinic in Bangladesh)	End user adoption (Portable health clinic)	Bangladesh	Western part of Bangladesh		Survey among 600 rural inhabitants. Data has been collected from personal interviews through close-ended structured questionnaire.	Consumer’s age, occupation and purchasing power have very strong influence on their acceptance of eHealth services while their gender, level of education, access to cell phone and previous eHealth knowledge have very insignificant or weaker impact.	Yes
65	M. K. Islam; F. Slack	2016	Women in rural Bangladesh: Empowered by access to mobile phones	End user adoption (mobile phone,women in rural areas)	Bangladesh	Three villages of Trishal Upazila of Mymensigh District		Mixed methods study. structured questionnaires to 90 women (14-60 with lower education and income), of 9 particiants attend face-toface interview.	A large number of rural women mobile phones provide access to health related services and allow emergency medical situations to be dealt with more easily. However, the age range, educational level and professions of the respondents play differing roles in accessing the health related issues. >Younger women tend to be more aware of using mobile phones for medical and health related causes. > The l…	Yes
66	G. W.-H. Tan; M.-W. Siah; K.-B. Ooi; T.-S. Hew; A. Y.-L. Chong	2015	The adoption of PDA for future healthcare system: an emerging market perspective	End user adoption (PDA to manage medcial record in hospitals)	Malaysia	Two hospitals in Kuala Lumpur		Physical questionnaire with 5 point likert scale to 200 participants. Participants were asked ot circle theire responses in the questionnaire by descripting their scale of agreement level.	Healthcare professional considered the adoption of PDA if the device is useful in his/hefr practice. They view the PEOU (preceived ease of use as an important adoption factor in deciding wheathefr to adopt PDA. The can be accounted by the constranint of IT knowledge, as most of them do not have the expertise in using advance IS application. Social influence, on the other hand, is significantly as…	Yes
67	P. Kitchen; R. Martin; N. Che-Ha	2015	Long term evolution mobile services and intention to adopt: a Malaysian perspective	End user adoption (LTE mobile service)	Malaysia	Malaysia as a whole		Online survey questionnaire with 5-point likert scales to 530 participants. A pre-test of the questionnaire was also conducted, involving 18 respondents from senior faculty members and students based at the University of Malaya, Kuala Lumpur.	The adoption intentions of LTE mobile service are dependent upon the influences of perceived usefulness, perceived processing speed, and image through mediator attitude. Further, the results also highlighted that personal innovativeness and network effects show positive association toward adoption of LTE in terms of an individual’s willingness to try a new technology and interaction via their ass…	Yes
68	J. Karamat; T. Shurong; N. Ahmad; S. Afridi; S. Khan; N. Khan	2019	Developing Sustainable Healthcare Systems in Developing Countries: Examining the Role of Barriers, Enablers and Drivers on Knowledge Management Adoption	End user adoption (Knowledge management)	Pakistan	Pakistan as a whole		Questionnaire with 5 point likert scale to 255 participants in short seminars.	Government intervention to promote KM adoption is necessary especially in developing countries. (1) organizational and strategic barriers have significant negative association with KM adoption; (2) government related enablers have significant positive association with KM adoption; (3) healthcare related drivers, and performance-based drivers have significant positive association with KM adoption.	Yes
69	S. Latif; R. Rana; J. Qadir; A. Ali; I. M.A; Y. M.S	2017	Mobile Health in the Developing World: Review of Literature and Lessons from a Case Study	End user adoption (mHealth)	Pakistan	Pakistan as a whole		Literature review	Challenges of mHealth adoption >Limitation of resources: The number of healthcare facilities for rural population is comparatively even lower than the urban areas. The critical shortage of health service providers is another major problem in Pakistan. >Unauthorised health practice: various unregulated hospitals, and individuals not authorized suc as as quacks, traditional/spiritual healers, herba…	Yes
70	S. Iqbal; N. Khan	2016	Assessment of Telemedicine Health System's Practices in Public & Private Hospitals of Pakistan: A EM Based Approach	End user adoption (hospital/ clinic telemedicine )	Pakistan	Public tertiary hospitals in Pakistan (Not mentioned about the numbers and locations)		Survey (questionnaire) study (Tertiary care clinicians) (No total number of respponses reported)	Self-efficacy, ease of use and perceived usefulness are very important factors for their acceptance of telemedicine technology; (hospital executive officers, chiefs of service and center directors of selected Pakistan public healthcare): service needs, attitudes of medical staff, and the technology's benefits, risks and compatibility were essential to organizational technology adoption.	Yes
71	D. Indria; M. Alajlani; H. Sf. Fraser	2020	Clinicians perceptions of a telemedicine system: a mixed method study of Makassar City, Indonesia	End user adoption (Telemedicine to seek opinion from specialist: tele-electrocardiography (tele-ECG); and teleultrasonography (tele-USG)))	Indonesia	Makassar city		Mixed methods study: questionnaire and semistructured interviews. 100 clinicians from 39 practices primary care practices that was using the system filled in the questionaires, 15 sampled for in-depth interview.	The advantages of adopting was getting faster diagnosis, reducing unnecessary referrals, improving health workers skill, and increasing patient’s trust. >Technical barriers, grid electricity was only turned on in the evening time, so all activities during daytime had to use a generator. In addition, there are limited Base Transceiver Stations located near to these islands, which limited communica…	Yes
72	A. Baruah; M. Basu; D. Amuley	2021	Modeling of an autonomous hybrid renewable energy system for electrification of a township: A case study for Sikkim, India	Renewable	India	Academic township in the East District of Sikkim		Homer	L: Township campus T: hybrid PV/Wind/Biogas/Syngas/Hydrokinetic/Battery OE: 1700 solar panels, 51 wind turbines, all the 3 biogas generators, all the 3 syngas generators, all the 60 hydrokinetic turbines, 156 batteries and 7 converters. CoE: COE=0.095 $/kWh	No
73	V. Suresh; M. Muralidhar; R. Kiranmayi	2020	Modelling and optimization of an off-grid hybrid renewable energy system for electrification in a rural areas	Renewable	India	Three villages in Kollegal block of Chamarajanagar district, Karnataka State		Homer	L: - T: Hybrid SPV/fuel cell/biogas/biomass/wind/battery OE: SPV, fuel cell, biogas, biomass and wind turbine generators was 100kW, 57kW, 60kW, 50kW and 50 numbers respectively, whereas the energy demand was estimated at 328266 kWh/yr; and the availability of excess energy as 6.07%. CoE: COE=0.214 $/kWh	No
74	K. Murugaperumal; S. Srinivasn; G. R. K. D. S. Prasad	2020	Optimum design of hybrid renewable energy system through load forecasting and different operating strategies for rural electrification	Renewable	India	Rural area in Korkadu, Villiyanur Commune, Union territory of Puducherry		Homer	L: 1) Primary load 2) Secondary load 3) Deferred load T: hybrid PV/wind/bio generator OE: Contribution of solar power as 86.8%, wind as 12.7% and bio gen power as 0.5% to meet out developed rural load pattern with 6.8% of battery bank losses and 1.78% of converter losses. CoE: NOC (Rs. 1.21 million) and COE as 13.71 Rs/kWh	No
75	M. Kaur; S. Dhundhara; Y. P. Verma; S. Chauhan	2020	Techno-economic analysis of photovoltaic-biomass-based microgrid system for reliable rural electrification	Renewable	India	Rural area of Gudana village		Homer	L: 1) Government 2) School 3) Community center T: hybrid Microgrid (MG) system [solar and biomass] OE: ? CoE: COE=0.156 $/kWh	No
76	S. Jeyasudha; M. Krishnamoorthy; M. Saisandeep; K. Balasubramanian; S. Srinivasan; S. B. Thaniaknti	2020	Techno economic performance analysis of hybrid renewable electrification system for remote villages of India	Renewable	India	Remote villages of southern part of India		Homer	L: 1) Residential load 2) Commerical load 3) Agricultural and industrial load 4) Community load T: hybrid PV/wind/battery/bio-gen/convertor OE: Solar PV array, wind tubine and biomass passed energy generators with battery storage system. CoE: COE=8.10 Rs/kWh	No
77	V. Sohoni; S. C. Gupta; R. K. Nema	2019	Design of Hybrid Standalone Energy System for Village Purtala, India	Renewable	India	Village Purtala in south of Madhya Pradesh state		Homer	L: Domestic load T: Hybrid PV/wind/generator/battery/converter OE: Energy cater for domestic electricity demand of 25 households of the village >6 kW wind turbine generator, a 10 kW diesel generator, battery array and a converter. CoE: Net present cost of $62514 and COE 0.551 $/kWh	No
78	M. Singh; P. Balachandra	2019	Microhybrid Electricity System for Energy Access, Livelihoods, and Empowerment	Renewable	India	Village Indiganatha in Karnataka State, India		Homer	L: 160 households T: hybrid PV/biomass OE: 30-kW solar photo voltaic (PV) and 20-kW biomass gasifier modules. CoE: COE=0.217 $/kWh	No
79	K. Murugaperumal; P. A. D. V. Raj	2019	Feasibility design and techno-economic analysis of hybrid renewable energy system for rural electrification	Renewable	India	Remote village Korkadu, located in Union Territory of Pondicherr [The expected village demand of 179.32 Kwh/day and peak of 19.56 Kw]		Homer	L: 1) Entire domestic and community loads 2) Commerical load 3) Pumping station and agricultural irrigation loads T: Hybrid PV/wind/bio power/battery/converter OE: The solar PV panel, wind turbine and battery bank sources have been used to meet the system demand. The additional demand was met by the optimal configuration of bio gen sources. CoE: NPC of system as INR 1.21 million, one unit energy …	No
80	A. K. S. Maisanam; B. Podder; A. Biswas; K. K. Sharma	2019	Site-specific tailoring of an optimal design of renewable energy system for remote water supply station in Silchar, India	Renewable	India	Remote area of Silchar [for water supply station]		Homer	L: water supply station (2 story, seven rooms) T: Hybrid PV/battery OE: 257,014 kWh of energy is produced annually by the PV-battery system CoE: The per-unit cost of energy is found to be $0.307/kWh.	No
81	S. Vendoti; M. Muralidhar; R. Kiranmayi	2018	HOMER Based Optimization of Solar-Wind-Diesel Hybrid System for Electrification in a Rural Village	Renewable	India	Rural village Indiganatha in Chamarajanagar District of Karnataka State		Homer	L: 1) Domestic load 2) Community load 3) Commercial T: Hybrid solar/wind/diesel OE: 20 years with an annual discount rate of 50 kW PV array, 1 unit of a 3 kW wind turbine, organize 100kW of the DG, 12 to 36 units of batteries and 20 to 60 kW of the ability converter. CoE: COE=60.267 Rs/kWh	No
82	R. R. Kundankar; P. K. Katti	2018	Hybrid Energy System for Remote and Rural Villages	Renewable	India	Panahalghar village		Homer	L: Remote village T: Hybrid PV/mico hydro/grid/GD OE: The hybrid energy system can fulfill electricity demand and reduces the grid dependency at reduced cost of energy. CoE: 4.93?/unit and total operating cost is aroumd 7,79,830?/year	No
83	T. S. Kishore; S. M. Kumar	2018	Techno-economic analysis of different combinations of an existing educational institute-based PVDieselGrid hybrid system in India	Renewable	India	Rajam, a small remote town in Andhra Pradesh		Homer	L: Situated in Rajam, remote town in Andhra Pradesh T: Hybrid PV/grid/DG HPS OE: 700 kW PV, 500 kW Diesel Generator, 700 kW grid, and converter with 750 kW [load profile: 5248 kWh/d, peak load of 501 kW, and a load factor of 43.7%] CoE: COE=0.16 $/kWh	No
84	A. Chatterjee; A. Brent; R. Rayudu	2018	Distributed Generation for Electrification of Rural Primary School and Health Centre: An Indian Perspective	Renewable	India	Rural village named Sapra in the provincial district of Seraikela-Kharsawan, Jharkhand, India		Homer	L: 1) Primary school 2) Health centre T: Hybrid PV/wind/battery/converter OE: A 100 percent renewable resources serves a load requirement of approximately 3.38-4.28 kWh/d for the school and 6.55-8 kWh/d for the health centre, based on varied seasons. CoE: Designed for a 25 year projected lifespan	No
85	S. S. Singh; E. Fernandez; Bharathikoppaka	2017	PSO optimized PV-wind-battery system for satisfying the electrical needs of a remote area	Renewable	India	Remote district of Uttarakhand		Homer	L: Seven un-electrified village T: Hybrid PV/wind/battery OE: Optimal hybrid PV-WTG-battery system comprising of 6kW PV, 25 numbers of 3 kW WTG, 21 kW converters along with battery bank comprising of 6 numbers of strings each of 17 kWh capacities CoE: Total system cost of Rs.7.72 lakh and COE of Rs. 18.47.	No
86	M. J. Khan; A. K. Yadav; L. Mathew	2017	Techno economic feasibility analysis of different combinations of PV-Wind-Diesel-Battery hybrid system for telecommunication applications in different cities of Punjab, India	Renewable	India	1) Amritsar 2) Ludhiana 3) Patiala 4) Chandigarh in Punjab (for telecommunication application in different cities of Punjab)		Homer	L: 1) Outdoor BTS 2) Indoor BTS T: Hybrid PV/wind/diesel/battery OE ? CoE: The cost of energy (COE) is found to be 0.162 $/kW h for load 1.3kW peak.	No
87	A. Chatterjee; R. Rayudu; Ieee	2017	Techno-Economic Analysis of Hybrid Renewable Energy System for Rural Electrification in India	Renewable	India	Rural village of Sapra		Homer	L: Single household T: Hybrid PV/wind/battery/converter OE: 100 percent renewable fraction and is proposed to serve a load demand of approximately 2.835 - 4.965 kWh/d over the three seasons. CoE: cost of energy studied over a projected lifespan of 25 years.	No
88	S. Rajanna; R. P. Saini; Ieee	2016	GA based Optimal Modeling of Integrated Renewable Energy System for Electrification of a Remote Rural Area	Renewable	India	Seven un-electrified villages in Chamarajanagar district of Karnataka state		Homer	L: 1) Domestic load 2) Community load 3) Commercial 4) Small industrial T: Hybrid Mico hydro generator/PV/wind/biogass generator/biogass gasifier system OE: Optimal cost of energy generation has been computed based on different energy sources contribution. In order to optimize the cost of generation, different OPF values. CoE: COE=4.17 INR/kWh	No
89	S. Rajanna; R. P. Saini	2016	Modeling of integrated renewable energy system for electrification of a remote area in India	Renewable	India	Four different zones considered in Chamarajanagar district of Karnataka state		Homer	L 1) Domestic load 2) Community load 3) Commercial 4) Small industrial T: Hybrid Mico hydro/PV/wind/biogas/biomass OE: ? CoE: COE=3.91 Rs/kWh	No
90	T. Kobayakawa; T. C. Kandpal	2016	Optimal resource integration in a decentralized renewable energy system: Assessment of the existing system and simulation for its expansion	Renewable	India	Kaylapara village		Homer	L: Household T: Suggested Hybrid to imporve the existing 120kWp PV system OE: 30kW PV array and 20kW biomass gasification-based power plant (BGPP) CoE: ?	No
91	A. Chauhan; R. P. Saini	2016	Techno-economic optimization based approach for energy management of a stand-alone integrated renewable energy system for remote areas of India	Renewable	India	Uttarakhand (for the the electrical energy demand of cluster of village hamlets) [rich in rich in the availability of renewable energy resources such as solar, micro hydro, biomass, wind]		Homer	L: 1) Domestic load 2) Commercial 3) Agricultural load 4) Community load T: Hybrid Micro hydro/biomass/PV/wind/battery/converter OE: 22 kW PV array, 20 kW MHP system, 20 kW biomass gasifier system, 5 numbers of 3 kW rated small wind turbine, 104 numbers of 200 Ah rated battery and 11 kW converter. CoE: The total NPC of this configuration has been estimated as $263493 at the COE=0.079 $/kWh	No
92	D. Mazzeo; N. Matera; P. De Luca; C. Baglivo; P. M. Congedo; G. Oliveti	2020	Worldwide geographical mapping and optimization of stand-alone and grid- connected hybrid renewable system techno-economic performance across Koppen-Geiger climates	Renewable	India	New Delhi		Homer	L: - T: Photovoltaic-wind hydrid renewable systems OE: New Delhi (India) from an energy point of view, with 48% of energy exchanged with the grid per each kWh required by the load CoE: -	No
93	U. U. R. Zia; T. u. Rashid; W. n. Awan; T. B. Ahmed; M. A. Siddique; M. F. Habib; R. M. Asid	2019	Technological Assessment of Bio Energy Production through Livestock Waste in Azad Jammu and Kashmir (AJK)	Renewable	Pakistan	Azad Jammu and Kashmir (AJK), the area lies in Himalayan organic belt, it is covered in mountains, deep ravines and Greenfields.		Bio-IRENA simulator	L: Theoretical suggestion for annuel consumption of Pakistan 452 Kwh/capital T: Livestock waste to energy conversion OE: 1.03 TWh of electricity CoE: -	No
94	M. Usman; A. M. Malik; A. Mahmood; A. Kousar; K. Sabeel	2019	HOMER Analysis for Integrating Solar Energy in Off-Grid and On-Grid SCO Telecommunication Sites	Renewable	Pakistan	Bhimber (AJK) telecommunication sites of SCO network operator and it consists of plane and hilly area, off grid sites and are hilly areaa of AJK.		Homer	L: - T: Canadian solar (DY MOND CS6K-260)/ Generic 10 KW Genset OE: Total energy generating=30,660 KWh/yr CoE: -	No
95	R. Khan; A. Khan	2018	Cost Optimization of Hybrid Microgrid across China-Pakistan Economic Corridor (CPEC) Eastern Route for Rural Electrification in Pakistan	Renewable	Pakistan	1) Sukkur 2) Nawabshah 3) Hingorja		Homer	L: 1) AC load 2) DC load 3) Deferrable load T: - OE: - CoE: 1) Sukkur: NPC=$344,196, COE=0.260 $/kWh 2) Nawabshah: NPC=$349,861, COE=0.264 $/kWh 3) Hingoria: NPC=$345,437, COE=0.261 $/kWh	No
96	S. A. A. Shah; G. Das Valasai; A. A. Memon; A. N. Laghari; N. B. Jalbani; J. L. Strait	2018	Techno-Economic Analysis of Solar PV Electricity Supply to Rural Areas of Balochistan, Pakistan	Renewable	Pakistan	Balochistan		Homer	L: - T: Solar PV OE: - CoE: solar PV cost Rs.=7.98 per kWh, conventional electricity cost Rs.=20.79 per kWh	No
97	M. M. Rafique; S. Rehman; L. M. Alhems	2018	Developing zero energy and sustainable villages A case study for communities of the future	Renewable	Pakistan	A village situated near Toba Tek Singh, Pakistan; a district in the central Punjab Province near Faisalabad.		Homer	L: 1) 150 Domestic 2) 1 School 3) 1 Praying place 4) 1 Medical centre 5) 5 Commercial shops T: PV mirco grid (for zero carbon) OE: The annual energy production is estimated to be 357.14 MWh against annual energy consumption of 351.18 MWh. Therefore, it turned out that the PV system can provide 6.04 MWh per year of excess electricity to the grid with the optimized solution. CoE: COE=54.95 $/kWh	No
98	M. H. Nawaz; M. U. Khan; A. Zahra; M. Ali; R. Wazir; K. Ullah	2018	Optimal Economic Analysis of Hybrid Off Grid (Standalone) Energy System for Provincial Capitals of Pakistan : A comparative Study Based On Simulated Results Using Real-Time Data	Renewable	Pakistan	1) Karachi 2) Quetta 3) Lahore 4) Peshawar		Homer	L: Community-based load consisting 32 homes with a common load: 1) 5 energy saver 2) 3 Ceiling fan 3) 1 TV 4) 1 Electric iron 5) 1 Water pump (1 HP) 6) 1 Fridge T: Off-grid standalone/ hybrid power system (PV/ Wind/ Diesel-Genset/ Battery) OE: Theoretical suggestion for 32 homes with common loads. CoE: 1) Karachi: COE=0.236 $/kWh 2) Quetta: COE=0.165 $/kWh 3) Lahore: COE=0.206 $/kWh 4) Peshawar: …	No
99	T. Z. Muhammad; K. Cheng; X. Y. Ma	2018	Modelling and simulation for installation feasibility of standalone photovoltaic system for Quetta, Pakistan	Renewable	Pakistan	1) Quetta 2) Copiapo-Chamonate		Homer	L: From 9am to 6pm the loads: 1) 10 Lamps (LED or fluo)=10W/Lamp 2) 2 TV/PC/Moblic=100W/Lamp 3) 1 Domestic appliances=500W/Lamp 4) 2 Fridge/ Deep-freeze 5) 1 Dish-&Cloth-washers 6) 1 Ventilation=100W tot T: Off-grid photovoltaic system OE: 1) Quetta=5001 kWh/year 2) Copiapo-Chamonate=4839 kWh/year CoE: -	No
100	M. Kamran; R. Asghar; M. Mudassar; S. R. Ahmed; M. R. Fazal; M. I. Abid; M. U. Asghar; M. Z. Zameer	2018	Designing and Optimization of Stand-alone Hybrid Renewable Energy System for Rural Areas of Punjab, Pakistan	Renewable	Pakistan	In the province of Punjab, Pakistan: 1) kot faizi 2) kandu wala 3) kot bukanke 4) kot mian waryam 5) dakku 6) new dakku 7) kot khan badar 8) kitan kalan		Homer	L: - T: Micro hydro and solar OE: - CoE: NPC=$284,877, COE=0.0437 $/kWh	No
101	R. Kamal; M. Younas; M. S. Khalid; A. Qamar; Ieee	2018	Cost Optimization of an Off-Grid Hybrid Renewable Energy System with Battery Storage for Rural Electrification in Pakistan	Renewable	Pakistan	Village Murshakhel, located near district Mardan of Khyber Pakhtunkhwa (KPK) Pakistan		Homer	L: 1) Montessori school 2) 2 Mosques 3) Industry 4) Residential load T: Best optimized model consists of 10kW solar PV, 10kW biomass, 15kW micro-hydro and 8 batteries with converter size of 23.8kW. OE: The annual kWh of energy from solar is 16,749 kWh/year: 1) Solar=16.749 kWh/year 2) Biomass=6836 kWh/year 3) Micro-hydro=not mantioned CoE: NPC=$0.100m, COE=0.084 $/kWh	No
102	J. Ahmad; M. Imran; A. Khalid; W. Iqbal; S. R. Ashraf; M. Adnan; S. F. Ali; K. S. Khokhar	2018	Techno economic analysis of a wind-photovoltaic-biomass hybrid renewable energy system for rural electrification: A case study of Kallar Kahar	Renewable	Pakistan	Kallar Kahar		Homer	L: - T: Wind-photovoltaic-biomass OE - CoE: COE=0.05744 $/kWh	No
103	J. Shair; M. K. Abbas	2016	Economic viability of grid tied solar PV energy system in Muzaffargarh, Pakistan	Renewable	Pakistan	Muzaffargarh		Homer	L: Office load includes (8:00am to 3:00pm): 1) Fans 2) Electrical 3) Mechanical 4) Computer labs T: PV/ Grid/ Battery OE: - CoE: NPC=$616,033, COE=0.159 $/kWh	No
104	D. Rachmawatie; E. Rustiadi; A. Fauzi; B. Juanda	2021	Lesson learned: The model and policy strategy for developing sustainable renewable energy for agricultural communities	Renewable	Indonesia	1) Pantai 2) Baru 3) Bantul Regency 4) Special Province of Yogyakarta		Homer	L: Structured interviews using a questionnaire T: Community Empowerment Model in Renewable Electric Energy Development OE: Group support for individual characteristics, group support for the environment, group support for the level of empowerment and the empowerment level of HEPP electricity beneficiaries towards the development of village communities. CoE: -	No
105	D. Novitasari; F. R. Salis; R. Budiarto; Sarjiya	2020	Challenges In Using Renewable Energy for Islands in Indonesia: A Case Study of Karimunjawa	Renewable	Indonesia	Karimunjawa Subdistrict consists of 4 villages: 1) Karimunjawa 2) Kemojan 3) Parang 4) Nyamuk which area located in the 5 biggest islands out of 27 islands in Karimunjawa		Homer	L: - T: Karimunjawa: 1)Community en gagement 2) Community assistance, both during and after projects OE: - CoE: -	No
106	M. M. M. Dinata; V. A. Mardiana; A. Mitayani; G. N. Nurkahfi; Iop	2020	Techno-economic analysis of an optimized hybrid energy system implementation using PV-wind turbine-diesel generator at Indonesia's remote telecommunication base	Renewable	Indonesia	3T regions reference		Homer	L: - T: PV-wind turbine/ Diesel generator 1) Wind turbine=10kW 2) Battery=1000Ah 3) Diesel=20kVA 4) Polycrystalline solar panel=205Wp) OE: October 2017, 518 villages receive with signal strength<50%, and the remaining 6,796 villages receive no signal at all. Of the 60,697 non-3T villages, 1,261 villages still have no telecommunication access. CoE: Reduce cost of electricity from IDR 6,039 per kWh…	No
107	S. Aisyah; I. A. Aditya; A. Syamsudin	2020	Optimum Hybrid Renewable Energy System Design Using Homer : Case Study Biaro Island, Indonesia	Renewable	Indonesia	Biaro Island		Homer	L: 1) 12 hrs (12 hrs demand from the whole island) 2) 24 hrs (24 hrs demand from the whole island) T: hybrid PV/ wind/ diesel/ battery system OE: 322 kW of PV arrarys, 5 kW of wind turbines, 125 kW of converter, and battery of 14 kW. CoE: COE=0.2041989 $/kWh, NPC=3,867,822	No
108	M. Stocks; A. Blakers; C. Cheng; B. Lu	2019	Towards 100% renewable electricity for Indonesia: the role for solar and pumped hydro storage	Renewable	Indonesia	Indonesia		Homer	L: - T: Solar/ Pumped hydro OE: 26,000 good pumped hydro sites were found with storage capacity of 821,000 Gigawatt-hours (GWh), which is about 1,000 times more than needed to support a 100% renewable Indonesian electricity system. CoE: -	No
109	B. D. Siregar; B. Sudiarto; R. Setiabudy	2019	Economic Analysis of Renewable Energy Power Plant in Sumatra, Indonesia	Renewable	Indonesia	Sumatra		Homer	L: - T: Ministry of energy and mineral resources OE: - CoE: -	No
110	D. H. Arthanto; B. G. D. Wicaksono; A. I. Malakani; A. Purwadi	2019	Modelling Hybrid PV-Generator System Using MATLAB/Simulink at Jifak Village, Papua	Renewable	Indonesia	1) Papua Province - electrification ratio 57.03% one of 3T area (Frontier, Outermost, Least Developed), 2093 villages not coverage by electricity 2) Jifak Village - deepest area of 3T.		Homer	L: Communal load for 100 households in Jifak Village T: hybrid PV-generator power OE: Including 3x3W LED, 17W TV, 17W others, covering for 50-units households of a mini of 20 kWh. CoE: Renewable Fraction (RF) equal to 94.8% LCOE (IDR. 5,645.00) and NPC (IDR. 861,789,096.00).	No
111	N. Winanti; A. Purwadi	2018	Study and Design of Distributed Hybrid PV-Generator-Battery System for Communal and Administrative Loadat Sei Bening Village, Sajingan Besar, Indonesia	Renewable	Indonesia	Sei Bening located in Kalimantan Island, part of Sajingan Besar area		Homer	L: 1) Communal 2) Administrative T: Mobile Power Pack Module (MHPS) that consists of PV module, Generator with Gasoline Fuel, battery and inverter. OE: One MHPS capacity 1.8kW for 71 communal building with 7 MHPS module. CoE: IDR. 2.410.569.355	No
112	N. S. Wahyuni; S. Wulandari; E. Wulandari; D. S. Pamuji	2015	Integrated Communities for the Sustainability of Renewable Energy Application: Solar Water Pumping System in Banyumeneng Village, Indonesia	Renewable	Indonesia	Rural area		Homer	L: - T: - OE: Community supports with clean role of community and trohuleshoothy mocudxxxx shows the potenial to satain the renewable energy system. CoE: -	No
113	M. F. Ishraque; S. A. Shezan; J. N. Nur; M. S. Islam	2021	Optimal Sizing and Assessment of an Islanded Photovoltaic-Battery-Diesel Generator Microgrid Applicable to a Remote School of Bangladesh	Renewable	Bangladesh	Baje Fulchari		Homer	L: School of 6 rooms and 3 toilets T: Solar battery-based hybrid renewable energy syetem (HRES) OE: - CoE: COE=0.125 $/kWh, NPC=$6191	No
114	B. K. Das; R. Hassan; M. S. H. K. Tushar; F. Zaman; M. Hasan; P. Das	2021	Techno-economic and environmental assessment of a hybrid renewable energy system using multi-objective genetic algorithm: A case study for remote Island in Bangladesh	Renewable	Bangladesh	Remote Island Saint Martin		Homer	L: Community load T: PV/ WT/ BG/ VRF OE: 100 households, 10 small shops, 10 restaurants and 10 hotels. The households have the highest daily loaddemand of 732 kWh and 535 kWh for summer and winter respectively. Total energy generating=801,954 kWh (100%) CoE: COE=0.216 $/kWh	No
115	T. Ali; K. Aghaloo; A. J. Nahian; Y.-R. Chiu; M. Ahmad	2021	Exploring the best hybrid energy system for the off-grid rural energy scheme in Bangladesh using a comprehensive decision framework	Renewable	Bangladesh	Sonar Char, near the Patuakhali district's coastline		Homer	L: - T: PV/ Diesel/ Battery OE: PV=36.3 kW, Diesel=10kW, Battery=80.1kWh CoE: COE=0.32 $/kWh	No
116	M. S. Islam; R. Akhter; M. A. Rahman	2018	A thorough investigation on hybrid application of biomass gasifier and PV resources to meet energy needs for a northern rural off-grid region of Bangladesh: A potential solution to replicate in rural off-grid areas or not?	Renewable	Bangladesh	Debiganj Upazila		Homer	L: 1) Domestic load 2) industrial load 3) Commercial load 4) Community load T: Photovoltaic panel/ Biomass/ Diesel/ Li-battery/ Converter with cycle charging dispatch strategy OE: A rural household uses 3 to 5 LED bulbs for lighting, 1 to 2 cooling fans and a television for entertainment purpose. The load demand is 431,932 kWh/yr. Around 38.3% (196,369 kWh/yr) of the electricity demand is met fro…	No
117	Y. Z. Arief; N. A. A. A. Halim; M. H. I. Saad	2019	Optimization of Hybrid Renewable Energy in Sarawak Remote Rural Area Using HOMER Software	Renewable	Malaysia	3 remote rural areas in Sarawak, namely 1) Limbang 2) Kapit 3) Sri Aman		Homer	L: Residential load 1) Appliances 2) Wattages 3) Hours of use T: Hbc, hydro with battery and converter OE: - CoE: $468,651 for 25 years, saved over 60% compared with stad-alone diesel generator of $46,189.380.	No
118	S. A. Shezan; S. Julai; M. A. Kibria; K. R. Ullah; R. Saidur; W. T. Chong; R. K. Akikur	2016	Performance analysis of an off-grid wind-PV (photovoltaic)-diesel-battery hybrid energy system feasible for remote areas	Renewable	Malaysia	Klia Sepang Meteoro-logical Station		Homer	L: - T: Solar-wind hybrid energy, conventional power station OE: - CoE: Cost 1: NPC/Year ($) of hybrid system is 288,194, where conventional is 297,000.	No
